# Supplementary material for: Transcriptome of human neuroblastoma SH-SY5Y cells in response to 2B protein of enterovirus-A71
Source: Sci Rep. 2022 Feb 2;12:1765. doi: 10.1038/s41598-022-05904-6 (PMC8810792; doi:10.1038/s41598-022-05904-6)
Supplement: Supplementary file 4 — Supplementary Table 3. [file 41598_2022_5904_MOESM4_ESM.xlsx]

## Sheet: 2BmCher_upregulated-uniqueDEGs
Supplementary Table 3. Signature upregulated DEGs of 2BmCherry in comparison with SHSY5Y transcriptome.
Gene ID	Gene symbol	2BmCherry related to SHSY5Y					2BmCherry related to mCherry					mCherry related to SHSY5Y
		Read count 2BmCherry	Read count SHSY5Y	Log2Fold change	p-value	p-adj	Read count 2BmCherry	Read count mCherry	Log2Fold change	p-value	p-adj	Read count mCherry	Read count SHSY5Y	Log2Fold change	p-value	p-adj
6347	CCL2	111.443	0.627493	7.4725	2.3745e-54	3.9957e-51	108.656	5.76264	4.2369	3.6697e-40	8.5695e-36	5.8555	0.62403	3.2301	0.015782	FALSE
22822	PHLDA1	50.1648	4.82325	3.3786	9.2675e-16	1.1491e-13	48.9014	16.7233	1.548	1.2034e-06	0.0056203	16.9966	4.7966	1.8252	0.014749	FALSE
5971	RELB	118.732	25.4705	2.2208	1.5555e-11	1.1732e-09	115.713	44.1189	1.3911	2.6633e-07	0.0020731	44.8832	25.3397	0.82477	0.0091507	FALSE
9536	PTGES	157.604	76.1537	1.0493	1.9432e-09	9.8876e-08	153.656	84.9941	0.85427	3.7308e-07	0.002178	86.4581	75.7714	0.19035	0.33661	FALSE
9235	IL32	19.3521	0.62426	4.9542	9.2895e-09	4.0907e-07	18.854	0.687726	4.7769	9.8578e-09	0.0001151	0.697671	0.622625	0.16418	1	FALSE
330	BIRC3	21.859	1.63976	3.7367	2.5715e-08	1.0445e-06	21.3066	4.73456	2.17	5.7496e-05	FALSE	4.80675	1.63462	1.5561	0.19243	FALSE
3383	ICAM1	11.869	0	Inf	7.4338e-07	2.2197e-05	11.5753	1.3177	3.1349	0.00033028	FALSE	1.3438	0	Inf	0.30055	FALSE
8326	FZD9	192.767	115.185	0.74291	1.6925e-06	4.5312e-05	187.961	150.066	0.32483	0.050484	FALSE	152.714	114.623	0.41394	0.04252	FALSE
79133	NDUFAF5	396.63	275.429	0.52611	4.6978e-06	0.00011123	386.759	332.65	0.21743	0.0401	FALSE	338.384	274.076	0.30409	0.0079627	FALSE
2805	GOT1	949.434	721.446	0.39618	5.5767e-06	0.00012995	925.694	826.231	0.16399	0.029922	FALSE	840.45	717.873	0.22743	0.0072876	FALSE
30815	ST6GALNAC6	968.347	737.966	0.39197	7.5726e-06	0.00016942	944.213	823.675	0.19704	0.0099174	FALSE	837.798	734.363	0.19011	0.025104	FALSE
3654	IRAK1	5530.4	4485.05	0.30226	8.4331e-06	0.00018743	5392.17	4911.97	0.13456	0.012637	FALSE	4996.37	4463.06	0.16285	0.0087601	FALSE
3604	TNFRSF9	19.8481	0.315363	5.9758	9.7259e-06	0.00021099	19.3485	0.318586	5.9244	1.2407e-05	0.04139	0.325678	0.312717	0.058589	1	FALSE
5791	PTPRE	62.6866	27.0847	1.2107	1.1337e-05	0.00023932	61.1095	46.5512	0.39258	0.10502	FALSE	47.3482	26.9405	0.81353	0.0072	FALSE
8192	CLPP	1393.17	1092.63	0.35056	1.5314e-05	0.00031101	1358.38	1255.62	0.11348	0.15833	FALSE	1277.44	1087.18	0.23267	0.016042	FALSE
389	RHOC	231.409	151.125	0.6147	1.965e-05	0.00038354	225.667	189.942	0.24864	0.062432	FALSE	193.237	150.376	0.3618	0.014524	FALSE
1535	CYBA	690.09	512.205	0.43006	2.3091e-05	0.00044156	672.868	601.361	0.16209	0.079927	FALSE	611.782	509.648	0.26352	0.0078276	FALSE
2683	B4GALT1	326.09	229.15	0.50898	2.8613e-05	0.0005307	317.946	266.629	0.25395	0.021582	FALSE	271.127	227.99	0.25	0.046927	FALSE
7942	TFEB	105.307	57.7686	0.86625	3.7825e-05	0.00067255	102.689	77.7391	0.40157	0.03553	FALSE	79.0376	57.4667	0.45981	0.047316	FALSE
9941	EXOG	116.466	66.3307	0.81216	4.5556e-05	0.00079104	113.611	93.7396	0.27737	0.14328	FALSE	95.3462	66.016	0.53036	0.010063	FALSE
169200	TMEM64	1141.57	906.286	0.33298	5.218e-05	0.0008844	1113.17	1030.54	0.11128	0.13721	FALSE	1048.39	901.876	0.21717	0.03467	FALSE
57622	LRFN1	595.163	451.533	0.39845	5.7033e-05	0.00095544	580.276	517.945	0.16394	0.079514	FALSE	526.932	449.291	0.22997	0.017061	FALSE
201626	PDE12	1152.27	915.045	0.33257	7.8365e-05	0.0012592	1123.63	1021.77	0.13709	0.057503	FALSE	1039.22	910.571	0.19066	0.018572	FALSE
9518	GDF15	58.3459	26.6528	1.1303	8.5032e-05	0.0013454	56.8802	46.0161	0.30579	0.24433	FALSE	46.8253	26.5126	0.82061	0.012345	FALSE
9770	RASSF2	404.7	296	0.45126	9.1088e-05	0.0014306	394.646	352.893	0.16133	0.12544	FALSE	359.012	294.545	0.28554	0.026848	FALSE
8153	RND2	737.977	574.59	0.36104	9.7305e-05	0.0015141	719.56	651.101	0.14423	0.074936	FALSE	662.218	571.767	0.21188	0.019967	FALSE
50515	CHST11	291.454	205.346	0.50521	9.8783e-05	0.0015341	284.183	232.336	0.29061	0.015952	FALSE	236.318	204.347	0.20971	0.14425	FALSE
9638	FEZ1	644.842	497.281	0.37489	0.00010588	0.0016261	628.78	523.469	0.26445	0.0029474	FALSE	532.571	494.834	0.10603	0.29307	FALSE
55559	HAUS7	666.204	513.613	0.37528	0.00010782	0.0016516	649.633	595.642	0.12518	0.19517	FALSE	605.99	510.981	0.24603	0.0429	FALSE
10713	USP39	1943	1588.76	0.29039	0.00011006	0.0016795	1894.6	1754.1	0.11116	0.086051	FALSE	1784.33	1580.99	0.17455	0.011505	FALSE
375061	FAM89A	98.6092	55.8621	0.81985	0.0001115	0.0016969	96.1425	80.3973	0.25803	0.18644	FALSE	81.7977	55.605	0.55684	0.012632	FALSE
65993	MRPS34	2553.56	2110	0.27526	0.00012638	0.0018916	2489.67	2309.62	0.1083	0.071229	FALSE	2349.45	2099.55	0.16224	0.014141	FALSE
29101	SSU72	1831.27	1492.17	0.29544	0.00012806	0.0019119	1785.69	1668.55	0.097887	0.14218	FALSE	1697.25	1484.74	0.19299	0.0068403	FALSE
57568	SIPA1L2	795.969	623.406	0.35254	0.00012917	0.0019211	776.172	711.095	0.12633	0.11653	FALSE	723.186	620.362	0.22126	0.013618	FALSE
64928	MRPL14	1099.69	879.727	0.32196	0.00014561	0.0021307	1072.2	1022.81	0.068041	0.39403	FALSE	1040.57	875.25	0.24961	0.014591	FALSE
23413	NCS1	4573.08	3826.53	0.25713	0.00015441	0.0022441	4459.21	4276.31	0.060421	0.3021	FALSE	4350.18	3807.71	0.19215	0.0071554	FALSE
79733	E2F8	498.583	373.622	0.41625	0.00016393	0.0023578	486.263	438.134	0.15037	0.17765	FALSE	445.734	371.849	0.26147	0.037956	FALSE
56851	EMC7	942.936	706.742	0.41598	0.00017722	0.0025304	919.38	834.983	0.13891	0.064894	FALSE	849.317	703.152	0.27247	0.0089137	FALSE
54512	EXOSC4	1357.8	1087.27	0.32055	0.0001913	0.0026938	1323.9	1240.55	0.093814	0.18565	FALSE	1262.01	1081.79	0.22231	0.02153	FALSE
6697	SPR	442.455	317.931	0.47682	0.000223	0.0030598	431.306	394.376	0.12914	0.35896	FALSE	401.184	316.324	0.34286	0.0085715	FALSE
79954	NOL10	1664.91	1367.48	0.28392	0.00022291	0.0030598	1623.52	1523.86	0.091398	0.17448	FALSE	1550.01	1360.72	0.1879	0.0082608	FALSE
23764	MAFF	191.488	129.865	0.56024	0.00022853	0.0031229	186.695	169.286	0.14122	0.31537	FALSE	172.197	129.236	0.41405	0.0074256	FALSE
5499	PPP1CA	3731.3	3125.87	0.25542	0.00025384	0.0034173	3638.11	3486.71	0.061325	0.50741	FALSE	3547.3	3110.28	0.18968	0.021584	FALSE
80070	ADAMTS20	83.1432	46.1455	0.84941	0.00026009	0.0034934	81.0892	70.9991	0.19171	0.37148	FALSE	72.1894	45.9158	0.6528	0.0070111	FALSE
79007	DBNDD1	1759.61	1447.16	0.28203	0.00026204	0.0035116	1715.9	1580.05	0.119	0.073958	FALSE	1607.2	1440.04	0.15844	0.026765	FALSE
9410	SNRNP40	1319.04	1078.42	0.29056	0.00027231	0.0036224	1286.21	1228.58	0.066124	0.3547	FALSE	1249.69	1073	0.21993	0.0069365	FALSE
2114	ETS2	829.716	663.489	0.32255	0.00027492	0.0036531	809.04	793.556	0.027879	0.7005	FALSE	807.14	660.249	0.28981	0.010217	FALSE
28991	COMMD5	1144.83	928.555	0.30207	0.00030507	0.0040018	1116.27	1021.68	0.12774	0.077642	FALSE	1039.2	923.995	0.16952	0.03393	FALSE
2936	GSR	1564.39	1288.26	0.28018	0.00030943	0.0040477	1525.32	1467.59	0.055663	0.49455	FALSE	1493.04	1282.06	0.2198	0.022381	FALSE
55505	NOP10	1837.47	1518.62	0.27496	0.00031163	0.0040688	1791.59	1667.69	0.10339	0.11193	FALSE	1696.4	1511.1	0.16688	0.018608	FALSE
594855	CPLX3	87.9483	50.3786	0.80384	0.00031173	0.0040688	85.7774	72.1725	0.24915	0.23988	FALSE	73.4092	50.1255	0.55042	0.017651	FALSE
5300	PIN1	2678.3	2234.21	0.26155	0.00031534	0.0041067	2611.44	2474.59	0.077658	0.20008	FALSE	2517.12	2223.11	0.17919	0.0073427	FALSE
122416	ANKRD9	954.016	766.708	0.31534	0.00032501	0.0042101	930.267	867.87	0.10016	0.17879	FALSE	882.661	762.837	0.21048	0.013752	FALSE
9420	CYP7B1	387.955	293.151	0.40424	0.00035752	0.0045752	378.327	345.601	0.13053	0.2064	FALSE	351.514	291.741	0.26889	0.025304	FALSE
27258	LSM3	1986.8	1646.93	0.27067	0.00036584	0.004661	1937.31	1876.63	0.045908	0.57184	FALSE	1909.2	1638.74	0.22038	0.0075936	FALSE
155066	ATP6V0E2	2340.54	1956	0.25894	0.00037734	0.004782	2282.23	2024.98	0.17254	0.0049813	FALSE	2059.77	1946.34	0.081724	0.21728	FALSE
1019	CDK4	4315.86	3650.03	0.24174	0.00038902	0.0049011	4208.19	3923.32	0.10112	0.067502	FALSE	3990.55	3631.96	0.13584	0.028699	FALSE
23313	KIAA0930	2225.29	1841.45	0.27316	0.00041484	0.0051628	2170.04	1985.66	0.12811	0.084317	FALSE	2019.86	1832.21	0.14067	0.043409	FALSE
11247	NXPH4	36.6036	15.1217	1.2754	0.00044182	0.0054496	35.6956	29.7334	0.26366	0.49867	FALSE	30.2479	15.0454	1.0075	0.094809	FALSE
5327	PLAT	114.472	71.3103	0.68281	0.00046794	0.0057239	111.606	59.5686	0.90579	5.1177e-06	0.019918	60.6031	70.947	-0.22735	0.32882	FALSE
5373	PMM2	1431.66	1184.56	0.27333	0.00049307	0.0059816	1395.96	1376.98	0.019753	0.83758	FALSE	1400.64	1178.64	0.24896	0.0074748	FALSE
80303	EFHD1	52.6115	26.0926	1.0117	0.00052926	0.0063487	51.2916	44.3719	0.20908	0.43185	FALSE	45.1229	25.9605	0.79754	0.0094032	FALSE
23016	EXOSC7	847.968	682.985	0.31216	0.00053358	0.0063843	826.833	820.767	0.010622	0.97445	FALSE	834.918	679.516	0.29713	0.020466	FALSE
11315	PARK7	5661.96	4698.6	0.26907	0.00055164	0.0065471	5520.77	5349.47	0.045473	0.42317	FALSE	5441.5	4674.91	0.21907	0.0096855	FALSE
1810	DR1	2484.93	2082.89	0.25462	0.0005572	0.0066065	2423.17	2207.92	0.13421	0.031795	FALSE	2246.09	2072.63	0.11596	0.083725	FALSE
55871	CBWD1	510.561	398.255	0.35839	0.00056135	0.006637	497.869	470.653	0.081102	0.39661	FALSE	478.741	396.344	0.27249	0.0071055	FALSE
286319	TUSC1	735.786	588.645	0.32189	0.00056122	0.006637	717.41	694.588	0.046641	0.64648	FALSE	706.671	585.674	0.27094	0.0083153	FALSE
339231	ARL16	1732.34	1440.11	0.26655	0.00056043	0.006637	1689.04	1595.84	0.081891	0.20022	FALSE	1623.18	1432.79	0.17999	0.013916	FALSE
105378675	LOC105378675	16.3265	3.53194	2.2087	0.00056365	0.0066528	15.9251	8.18057	0.96103	0.068394	FALSE	8.31006	3.51092	1.243	0.14255	FALSE
92703	TMEM183A	2890.11	2440.89	0.24372	0.00059551	0.0069869	2817.78	2617.11	0.10659	0.061869	FALSE	2661.74	2428.73	0.13217	0.047579	FALSE
28957	MRPS28	610.785	483.859	0.33608	0.00060642	0.0070901	595.558	545.177	0.12752	0.14147	FALSE	554.512	481.45	0.20383	0.035377	FALSE
256536	TCERG1L	10.876	1.29131	3.0742	0.00060916	0.0071187	10.6082	7.23269	0.55258	0.42724	FALSE	7.36586	1.28568	2.5183	0.014263	FALSE
92106	OXNAD1	498.633	389.688	0.35566	0.00062981	0.00732	486.211	436.305	0.15624	0.092614	FALSE	443.693	387.791	0.19429	0.062496	FALSE
6624	FSCN1	24827.7	21250.8	0.22443	0.00063411	0.0073656	24207.8	22845.1	0.083584	0.29753	FALSE	23240.1	21145.4	0.13627	0.016759	FALSE
23276	KLHL18	814.157	658.347	0.30646	0.00063467	0.0073656	793.923	749.174	0.083698	0.32486	FALSE	762.137	655.122	0.21829	0.0096127	FALSE
3777	KCNK3	983.114	802.817	0.29229	0.0006375	0.0073875	958.514	900.226	0.090511	0.25802	FALSE	915.651	798.877	0.19682	0.018399	FALSE
150465	TTL	2471.7	2078.81	0.24975	0.00064656	0.0074779	2410.2	2306.56	0.063405	0.27992	FALSE	2345.7	2068.72	0.18128	0.0081729	FALSE
7114	TMSB4X	3835.78	3263.61	0.23305	0.00064814	0.0074887	3740.2	3614.01	0.049518	0.41311	FALSE	3676.23	3247.72	0.1788	0.027422	FALSE
8892	EIF2B2	1261.51	1038.83	0.28019	0.00065967	0.0075884	1230.05	1093.09	0.17031	0.016111	FALSE	1111.82	1033.63	0.1052	0.18407	FALSE
9690	UBE3C	2848.04	2402.64	0.24535	0.00066145	0.0076052	2776.96	2658.95	0.062653	0.27419	FALSE	2704.38	2390.97	0.1777	0.0082305	FALSE
83605	CCM2	1457.01	1213.56	0.26377	0.00066279	0.0076098	1420.63	1327.17	0.098181	0.13974	FALSE	1349.89	1207.61	0.16069	0.027385	FALSE
60386	SLC25A19	263.912	193.142	0.4504	0.00066648	0.0076481	257.3	239.605	0.10279	0.39713	FALSE	243.702	192.126	0.34306	0.012989	FALSE
5585	PKN1	6163.78	5132.59	0.26413	0.00067998	0.0077652	6009.91	5732.86	0.068089	0.42988	FALSE	5832.13	5107.14	0.19151	0.015598	FALSE
25886	POC1A	817.266	661.705	0.30462	0.00068041	0.0077663	796.88	722.117	0.14213	0.078241	FALSE	734.516	658.385	0.15786	0.065349	FALSE
84959	UBASH3B	25.5011	8.70041	1.5514	0.00068209	0.0077743	24.8534	18.7506	0.40651	0.28818	FALSE	19.0619	8.65506	1.1391	0.026387	FALSE
84541	KBTBD8	201.325	143.27	0.49079	0.00070061	0.0079622	196.273	181.617	0.11196	0.55633	FALSE	184.822	142.568	0.37449	0.082582	FALSE
3608	ILF2	10293.4	8801.71	0.22587	0.00071161	0.0080678	10036.6	9555.35	0.070892	0.17493	FALSE	9719.28	8757.44	0.15034	0.012799	FALSE
150771	ITPRIPL1	930.484	758.333	0.29515	0.00071335	0.0080836	907.414	823.996	0.13912	0.079589	FALSE	838.239	754.665	0.15153	0.076678	FALSE
121551	BTBD11	75.7885	43.117	0.81372	0.00071546	0.0081037	73.9204	58.6497	0.33385	0.16066	FALSE	59.6896	42.9085	0.47621	0.05527	FALSE
4790	NFKB1	771.77	608.256	0.34349	0.00071641	0.0081105	752.673	700.1	0.10446	0.21138	FALSE	712.118	605.369	0.2343	0.025602	FALSE
8721	EDF1	3720.73	3156.31	0.23734	0.00072759	0.0081937	3628.11	3529.31	0.039833	0.60805	FALSE	3590.5	3140.74	0.19308	0.0092617	FALSE
51015	ISOC1	2229.61	1872.75	0.25163	0.00073297	0.0082465	2174.17	1969.29	0.14279	0.023674	FALSE	2003.14	1863.52	0.10424	0.12654	FALSE
201780	SLC10A4	1013.63	831.792	0.28523	0.00075096	0.0084247	988.297	863.663	0.19448	0.0076804	FALSE	878.335	827.647	0.085756	0.31361	FALSE
55038	CDCA4	1672.94	1400.74	0.2562	0.00075218	0.0084303	1631.15	1557.87	0.066312	0.31892	FALSE	1584.84	1393.99	0.18512	0.032474	FALSE
400954	EML6	401.585	296.224	0.43902	0.00075301	0.0084356	391.666	430.532	-0.1365	0.44767	FALSE	437.68	294.687	0.5707	0.0069785	FALSE
79031	PDCL3	923.115	752.407	0.295	0.00075613	0.0084585	900.099	858.479	0.068301	0.39445	FALSE	873.335	748.585	0.22237	0.007342	FALSE
3183	HNRNPC	15552	13402.2	0.21463	0.00076261	0.0085189	15163.6	14529.7	0.061601	0.22378	FALSE	14779.3	13336.2	0.14823	0.0091703	FALSE
54537	SHLD2	1370.61	1114.87	0.29794	0.00077759	0.0086616	1336.59	1231.32	0.11835	0.15772	FALSE	1252.61	1109.36	0.17521	0.032836	FALSE
26472	PPP1R14B	5763.75	4899.43	0.23439	0.00080505	0.0089127	5619.99	5411.53	0.05453	0.46659	FALSE	5504.94	4875.37	0.17522	0.0085629	FALSE
9771	RAPGEF5	822.103	666.466	0.30279	0.00080644	0.0089197	801.685	709.698	0.17583	0.026877	FALSE	721.799	663.22	0.12211	0.17027	FALSE
2767	GNA11	2895.22	2448.6	0.24172	0.00081397	0.008986	2823	2698.99	0.064809	0.2675	FALSE	2745.3	2436.29	0.17228	0.010201	FALSE
29944	PNMA3	168.733	115.475	0.54717	0.00084037	0.0092386	164.567	143.447	0.19816	0.19965	FALSE	145.903	114.904	0.34457	0.040564	FALSE
5687	PSMA6	4119.86	3267.2	0.33454	0.00084183	0.0092503	4017.05	3902.06	0.041899	0.47543	FALSE	3969.14	3250.69	0.28808	0.0081163	FALSE
258010	SVIP	957.384	784.966	0.28647	0.0008432	0.0092567	933.463	877.298	0.089525	0.24586	FALSE	892.289	781.063	0.19207	0.019084	FALSE
157570	ESCO2	838.755	683.377	0.29557	0.00084844	0.009297	817.851	780.151	0.068086	0.3982	FALSE	793.563	680.116	0.22256	0.0082676	FALSE
2079	ERH	7502	6441.04	0.21998	0.00088915	0.0096844	7314.73	6919.32	0.080174	0.13481	FALSE	7037.96	6409.02	0.13505	0.022509	FALSE
23415	KCNH4	256.818	188.572	0.44563	0.00089848	0.00975	250.425	223.554	0.16376	0.18439	FALSE	227.368	187.658	0.27692	0.043057	FALSE
9651	PLCH2	20.4653	6.19044	1.7251	0.00092016	0.0099349	19.9459	9.42595	1.0814	0.022192	FALSE	9.58214	6.15894	0.63767	0.37417	FALSE
51072	MEMO1	1389.05	1154.04	0.26741	0.00093427	0.010064	1354.37	1304.11	0.054559	0.41605	FALSE	1326.43	1148.4	0.20792	0.00677	FALSE
10973	ASCC3	965.299	768.55	0.32884	0.00094559	0.010182	941.473	879.222	0.098692	0.28089	FALSE	894.196	764.84	0.22543	0.0070819	FALSE
4129	MAOB	117.064	76.4198	0.61528	0.00095161	0.010219	114.127	96.6942	0.23914	0.18106	FALSE	98.3886	76.0408	0.37172	0.063189	FALSE
401115	C4orf48	1122.02	927.973	0.27395	0.00095467	0.010242	1093.95	1091.26	0.0035628	0.99678	FALSE	1110.3	923.345	0.26601	0.016802	FALSE
55677	IWS1	1509.06	1258.92	0.26147	0.00097683	0.010413	1471.49	1408.93	0.062675	0.35889	FALSE	1433.03	1252.75	0.19397	0.0090583	FALSE
23234	DNAJC9	1190.89	989.879	0.26672	0.00098419	0.010473	1161.11	1099.12	0.079156	0.26217	FALSE	1117.96	984.928	0.18277	0.016939	FALSE
1537	CYC1	3127.69	2459.7	0.34662	0.00099923	0.01059	3049.61	2869.31	0.08792	0.17671	FALSE	2918.73	2447.22	0.2542	0.017798	FALSE
154467	CCDC167	964.921	718.013	0.4264	0.0010119	0.010704	940.817	836.419	0.16969	0.067432	FALSE	850.858	714.257	0.25248	0.042993	FALSE
25945	NECTIN3	392.485	301.434	0.38079	0.0010214	0.01079	382.795	358.459	0.094765	0.38963	FALSE	364.613	299.956	0.28162	0.013116	FALSE
29777	ABT1	937.518	770.286	0.28345	0.0010249	0.010811	914.004	880.121	0.054498	0.44076	FALSE	895.146	766.433	0.22396	0.007604	FALSE
5531	PPP4C	3673.24	3126.65	0.23243	0.001045	0.010981	3581.48	3347.4	0.097514	0.090806	FALSE	3404.98	3110.82	0.13035	0.080213	FALSE
8634	RTCA	811.059	663.371	0.28999	0.0010517	0.011041	790.864	788.054	0.005136	0.99228	FALSE	801.794	660.112	0.28052	0.026623	FALSE
83700	JAM3	1317.6	1096.8	0.26462	0.0010592	0.01111	1284.72	1232.33	0.060059	0.3635	FALSE	1253.38	1091.38	0.19967	0.0099991	FALSE
3291	HSD11B2	54.0009	27.9517	0.95005	0.0010668	0.01118	52.6686	40.2307	0.38865	0.14758	FALSE	40.9086	27.8006	0.55729	0.080387	FALSE
51218	GLRX5	1925.49	1620.72	0.2486	0.0010887	0.011359	1877.56	1824.18	0.041605	0.66348	FALSE	1855.9	1612.81	0.20254	0.024856	FALSE
10758	TRAF3IP2	69.6005	39.4994	0.81727	0.0010969	0.011415	67.8814	60.7838	0.15933	0.49087	FALSE	61.7991	39.3167	0.65244	0.012157	FALSE
102724316	SVIL-AS1	391.531	301.795	0.37556	0.0011372	0.011761	381.767	356.887	0.097225	0.3424	FALSE	362.971	300.291	0.27349	0.018049	FALSE
10944	C11orf58	4059.63	3468.85	0.22689	0.0011596	0.01195	3958.45	3787.82	0.063567	0.26457	FALSE	3852.88	3451.65	0.15865	0.01285	FALSE
5519	PPP2R1B	814.792	667.255	0.28819	0.0011739	0.012072	794.528	750.794	0.081682	0.31357	FALSE	763.716	664.018	0.20181	0.021219	FALSE
445815	PALM2AKAP2	252.846	186.875	0.43619	0.0011788	0.012106	246.557	212.079	0.21732	0.083742	FALSE	215.694	185.998	0.2137	0.12019	FALSE
121457	IKBIP	450.314	354.742	0.34416	0.0011812	0.012125	439.043	402.753	0.12447	0.24744	FALSE	409.721	353.02	0.21489	0.036998	FALSE
81610	FAM83D	1117.93	926.676	0.2707	0.0011929	0.012224	1089.97	1016.18	0.10114	0.14757	FALSE	1033.55	921.995	0.16478	0.043441	FALSE
9040	UBE2M	3518.28	3000.54	0.22965	0.0012156	0.012419	3430.43	3164.02	0.11663	0.06542	FALSE	3218.58	2985.75	0.10833	0.10123	FALSE
23463	ICMT	3225.8	2680.39	0.26721	0.0012432	0.012662	3145.62	2934.34	0.10031	0.089244	FALSE	2984.73	2667.36	0.16219	0.046469	FALSE
22868	FASTKD2	735.04	597.46	0.29898	0.0012595	0.012812	716.808	684.467	0.066605	0.41775	FALSE	696.115	594.569	0.22748	0.011068	FALSE
8803	SUCLA2	989.121	819.157	0.27201	0.0012967	0.013117	964.543	955.952	0.012908	0.91618	FALSE	972.355	815.144	0.25443	0.0068378	FALSE
9989	PPP4R1	2117.97	1788.35	0.24405	0.0013289	0.013378	2065.55	1846.64	0.16163	0.017652	FALSE	1878.37	1779.51	0.077997	0.2678	FALSE
2817	GPC1	1094.55	911.981	0.26326	0.0013479	0.013553	1067.19	1003.02	0.089469	0.21984	FALSE	1020.34	907.517	0.16905	0.028959	FALSE
147381	CBLN2	1324.47	1110.12	0.2547	0.0013657	0.013691	1291.44	1229.7	0.070675	0.30938	FALSE	1250.72	1104.64	0.17918	0.016374	FALSE
112858	TP53RK	656.048	532.181	0.30188	0.0013903	0.013902	639.713	611.388	0.065337	0.46145	FALSE	621.992	529.558	0.23211	0.025694	FALSE
4257	MGST1	54.3065	28.8655	0.91178	0.0014076	0.014026	52.9455	43.5764	0.28096	0.36655	FALSE	44.3453	28.7247	0.62649	0.053389	FALSE
27166	PRELID1	3464.36	2495.55	0.47323	0.0014171	0.014102	3377.31	3026.9	0.15804	0.20796	FALSE	3079.35	2483.1	0.31048	0.0068299	FALSE
11334	TUSC2	1179.91	987.37	0.25702	0.0014751	0.014571	1150.45	1044.53	0.13934	0.052764	FALSE	1062.51	982.474	0.11299	0.13088	FALSE
86	ACTL6A	2204.52	1872.85	0.23523	0.0014768	0.014581	2149.55	2066.88	0.056585	0.36118	FALSE	2102.32	1863.52	0.17395	0.01132	FALSE
6611	SMS	3059.3	2617.45	0.22504	0.001485	0.014653	2983.11	2842.74	0.069535	0.24356	FALSE	2891.66	2604.59	0.15084	0.019359	FALSE
4060	LUM	82.606	46.6198	0.8253	0.0015082	0.014836	80.5127	67.3946	0.25658	0.21246	FALSE	68.5614	46.4068	0.56306	0.019557	FALSE
51202	DDX47	1872.27	1579.62	0.24521	0.0015372	0.015068	1825.71	1757.95	0.054566	0.43053	FALSE	1788.09	1571.68	0.18611	0.008903	FALSE
4074	M6PR	1671.27	1410.65	0.24458	0.0015644	0.015306	1629.65	1558.51	0.064391	0.33363	FALSE	1585.33	1403.67	0.17559	0.01494	FALSE
84930	MASTL	1526.04	1283.68	0.24951	0.0015856	0.015461	1488.05	1422.45	0.065042	0.33357	FALSE	1446.76	1277.42	0.17959	0.015589	FALSE
3276	PRMT1	11200	8647.1	0.37321	0.0015916	0.015507	10919.9	10292.4	0.085389	0.19614	FALSE	10469.4	8603.18	0.28323	0.0075032	FALSE
11108	PRDM4	1259.03	1050.5	0.26123	0.001637	0.015871	1227.76	1161.17	0.080446	0.25443	FALSE	1181	1045.29	0.1761	0.026063	FALSE
3269	HRH1	8.63816	0.667049	3.6949	0.0016415	0.015908	8.43358	2.62082	1.6861	0.054275	FALSE	2.66742	0.663058	2.0082	0.26593	FALSE
92345	NAF1	525.778	420.057	0.32387	0.0016477	0.015962	512.721	485.92	0.077456	0.39074	FALSE	494.203	417.981	0.24166	0.017553	FALSE
6612	SUMO3	3348.66	2878.96	0.21803	0.0016542	0.016012	3265.08	3144.05	0.054493	0.3423	FALSE	3197.99	2864.82	0.15872	0.012211	FALSE
5708	PSMD2	6552.01	5657.58	0.21175	0.0016728	0.016158	6388.74	6183.66	0.04707	0.39177	FALSE	6289.78	5629.52	0.16	0.0084132	FALSE
10940	POP1	597.624	482.765	0.30792	0.0016852	0.016251	582.645	551.251	0.079909	0.34039	FALSE	560.647	480.428	0.22277	0.021851	FALSE
6881	TAF10	1654.49	1395.89	0.24521	0.0016865	0.016257	1613.29	1558.52	0.049828	0.46473	FALSE	1585.28	1388.91	0.19078	0.0086805	FALSE
27257	LSM1	1064.75	888.172	0.26161	0.0016874	0.016259	1038.22	994.54	0.062017	0.42208	FALSE	1011.64	883.758	0.19497	0.012242	FALSE
140823	ROMO1	1817.77	1534.32	0.24457	0.0016971	0.016332	1772.57	1756.19	0.013395	0.92152	FALSE	1786.66	1526.77	0.22678	0.014731	FALSE
8636	SSNA1	1511.81	1272.11	0.24906	0.0017004	0.016351	1474.02	1413.16	0.060834	0.3609	FALSE	1437.49	1265.66	0.18365	0.014517	FALSE
8504	PEX3	204.559	148.899	0.45818	0.0017137	0.016452	199.435	185.69	0.10302	0.43386	FALSE	188.848	148.178	0.3499	0.018887	FALSE
79698	ZMAT4	115.404	76.1095	0.60054	0.00176	0.016767	112.531	116.423	-0.049062	0.8155	FALSE	118.486	75.7541	0.64532	0.060817	FALSE
51268	PIPOX	68.4164	39.9892	0.77473	0.0017821	0.016943	66.7172	59.3299	0.1693	0.48712	FALSE	60.3738	39.7926	0.60142	0.018271	FALSE
55323	LARP6	442.827	349.807	0.34018	0.0018653	0.017578	431.791	404.033	0.09586	0.3362	FALSE	410.957	348.092	0.23952	0.026453	FALSE
140838	NANP	308.306	237.895	0.37404	0.0018653	0.017578	300.612	293.12	0.036411	0.7547	FALSE	298.135	236.727	0.33274	0.078961	FALSE
55672	NBPF1	1202.71	1003.44	0.26133	0.0018885	0.017761	1172.83	1126.81	0.057749	0.44624	FALSE	1146.07	998.476	0.1989	0.011613	FALSE
10755	GIPC1	1294.22	1088.62	0.24958	0.0019039	0.017856	1261.81	1206.36	0.064838	0.39542	FALSE	1227.24	1083.15	0.18018	0.017333	FALSE
94097	SFXN5	291.252	215.252	0.43624	0.0019076	0.017884	283.893	250.145	0.18258	0.14486	FALSE	254.407	214.181	0.2483	0.055711	FALSE
266812	NAP1L5	364.618	282.556	0.36785	0.0019232	0.018001	355.551	328.972	0.11209	0.30649	FALSE	334.639	281.107	0.25149	0.033069	FALSE
57171	DOLPP1	975.52	811.596	0.26541	0.0019497	0.018213	951.232	880.037	0.11223	0.14444	FALSE	895.196	807.475	0.14878	0.065961	FALSE
54896	SLC66A1	442.113	349.976	0.33716	0.0019936	0.01856	431.117	409.666	0.073632	0.47704	FALSE	416.727	348.229	0.25907	0.014757	FALSE
8073	PTP4A2	4289.83	3708.84	0.20995	0.0020012	0.018613	4183.02	4073.69	0.038208	0.51182	FALSE	4143.68	3690.9	0.16694	0.0094767	FALSE
9801	MRPL19	617.875	502.005	0.29962	0.0020204	0.018747	602.517	578.912	0.057658	0.48628	FALSE	588.725	499.542	0.23699	0.012967	FALSE
22845	DOLK	423.101	304.434	0.47487	0.0020328	0.018839	412.528	394.603	0.064089	0.66823	FALSE	401.498	302.844	0.40682	0.014692	FALSE
79102	RNF26	1550.98	1313.06	0.24025	0.0020684	0.019133	1512.34	1440.15	0.070563	0.30575	FALSE	1465.09	1306.52	0.16526	0.029056	FALSE
5715	PSMD9	821.538	679.734	0.27336	0.0021143	0.019511	800.98	777.438	0.043037	0.6077	FALSE	790.897	676.386	0.22564	0.0074923	FALSE
85004	RERG	194.899	140.836	0.46872	0.0021558	0.019854	190.009	174.913	0.11943	0.53056	FALSE	177.968	140.171	0.34443	0.060295	FALSE
1662	DDX10	903.345	749.855	0.26867	0.002168	0.019936	880.935	871.024	0.016323	0.82842	FALSE	885.78	746.24	0.24731	0.010609	FALSE
26051	PPP1R16B	604.27	478.662	0.33619	0.0021827	0.020047	589.219	561.578	0.069318	0.46533	FALSE	571.282	476.372	0.26211	0.039661	FALSE
79892	MCMBP	2788.26	2393.04	0.22052	0.0021868	0.020076	2718.82	2620.03	0.053398	0.39835	FALSE	2665.2	2381.35	0.16246	0.012628	FALSE
5534	PPP3R1	1968.68	1681.53	0.22746	0.0022124	0.020265	1919.7	1835.94	0.064358	0.329	FALSE	1867.47	1673.4	0.15831	0.019541	FALSE
79041	TMEM38A	198.132	144.869	0.45171	0.0022624	0.020659	193.209	157.659	0.29335	0.039593	FALSE	160.385	144.164	0.15383	0.30882	FALSE
1845	DUSP3	801.81	654.9	0.29198	0.0023058	0.020966	781.86	755.247	0.049961	0.5629	FALSE	768.276	651.709	0.2374	0.026228	FALSE
54606	DDX56	3252.62	2801.88	0.21521	0.0023289	0.021144	3171.54	3043.33	0.059535	0.30215	FALSE	3095.37	2787.91	0.15093	0.020344	FALSE
6120	RPE	976.628	815.168	0.26071	0.0023488	0.021299	952.275	889.589	0.098239	0.18176	FALSE	904.716	811.093	0.1576	0.057964	FALSE
148113	CILP2	72.4535	41.1237	0.81709	0.0023551	0.021343	70.6111	62.2696	0.18137	0.49406	FALSE	63.3751	40.9019	0.63175	0.023067	FALSE
55604	CARMIL1	105.658	69.3603	0.60723	0.0023769	0.021504	103.033	95.2463	0.11337	0.59441	FALSE	96.9103	69.0228	0.48958	0.014132	FALSE
28969	BZW2	1953.5	1670.5	0.22578	0.0024213	0.021847	1904.9	1778.67	0.098913	0.13065	FALSE	1809.16	1662.26	0.12217	0.11843	FALSE
117178	SSX2IP	1481.14	1254.14	0.24	0.0024311	0.021919	1444.23	1357.23	0.08964	0.18433	FALSE	1380.5	1247.95	0.14563	0.051254	FALSE
29995	LMCD1	438.893	350.115	0.32604	0.0024334	0.021931	427.971	395.905	0.11236	0.28078	FALSE	402.767	348.396	0.20922	0.042891	FALSE
10589	DRAP1	2886.38	2314.56	0.31852	0.002436	0.021942	2814.26	2717.19	0.050639	0.45005	FALSE	2764.06	2302.87	0.26336	0.008104	FALSE
57722	IGDCC4	84.675	52.849	0.68006	0.0025024	0.022416	82.5918	73.4455	0.16932	0.41151	FALSE	74.6567	52.5826	0.50569	0.031815	FALSE
11266	DUSP12	923.08	768.764	0.26391	0.0025038	0.02242	900.046	874.576	0.041416	0.58537	FALSE	889.522	765.002	0.21757	0.0092125	FALSE
84752	B3GNT9	327.272	255.931	0.35473	0.0025069	0.022431	319.069	286.504	0.15531	0.15927	FALSE	291.445	254.666	0.19462	0.095334	FALSE
22800	RRAS2	523.126	421.567	0.3114	0.0025541	0.022749	510.102	470.379	0.11696	0.22697	FALSE	478.498	419.496	0.18986	0.056514	FALSE
11261	CHP1	1136.79	954.647	0.25193	0.0025689	0.022829	1108.6	1081.71	0.035421	0.64905	FALSE	1100.16	949.992	0.21172	0.0068765	FALSE
1777	DNASE2	420.936	335.026	0.32933	0.0025741	0.022841	410.435	391.327	0.068781	0.50338	FALSE	398.01	333.388	0.2556	0.016623	FALSE
85439	STON2	180.59	131.312	0.45971	0.0026047	0.023053	176.086	148.306	0.2477	0.091528	FALSE	150.884	130.676	0.20745	0.18399	FALSE
2762	GMDS	197.435	144.63	0.44901	0.00261	0.02309	192.487	185.873	0.050448	0.73289	FALSE	189.081	143.93	0.39363	0.0080884	FALSE
116832	RPL39L	543.216	439.115	0.30693	0.002659	0.023453	529.678	499.596	0.084354	0.35465	FALSE	508.111	436.958	0.21765	0.030179	FALSE
9099	USP2	121.404	80.087	0.60018	0.0026661	0.023507	118.359	88.115	0.42571	0.028203	FALSE	89.6581	79.7207	0.16948	0.4321	FALSE
214	ALCAM	6752	5865.63	0.20303	0.0027265	0.023941	6584.46	6420.64	0.03635	0.53322	FALSE	6530.59	5836.94	0.162	0.0073355	FALSE
7533	YWHAH	3068.86	2644.79	0.21455	0.0027298	0.023943	2992.23	2843.15	0.073728	0.21135	FALSE	2892.26	2631.64	0.13623	0.038686	FALSE
64098	PARVG	136.088	94.7409	0.52248	0.0027758	0.024283	132.705	116.849	0.18358	0.28872	FALSE	118.846	94.2779	0.3341	0.060127	FALSE
203190	LGI3	58.5515	25.3892	1.2055	0.0027924	0.024401	57.0769	42.497	0.42555	0.1867	FALSE	43.2242	25.2598	0.775	0.014151	FALSE
84248	FYTTD1	1809.35	1546.49	0.22647	0.0028079	0.024519	1764.22	1706.5	0.04799	0.4481	FALSE	1735.71	1539.01	0.17352	0.014458	FALSE
79870	BAALC	32.0253	10.799	1.5683	0.0028592	0.024902	31.24	16.2823	0.94009	0.013964	FALSE	16.5708	10.7312	0.62683	0.3121	FALSE
84300	UQCC2	932.87	726.559	0.3606	0.0029257	0.025415	909.543	869.525	0.064915	0.40026	FALSE	884.461	722.831	0.29114	0.022801	FALSE
8682	PEA15	3331.67	2890	0.20518	0.0029567	0.025628	3248.63	3053.86	0.089194	0.12639	FALSE	3106.26	2875.69	0.11127	0.081159	FALSE
55278	QRSL1	514.832	416.683	0.30515	0.0029881	0.025834	502.002	486.006	0.046719	0.60607	FALSE	494.271	414.649	0.25341	0.011917	FALSE
1119	CHKA	393.768	313.375	0.32946	0.0030023	0.025928	383.879	396.126	-0.045306	0.78495	FALSE	402.843	311.774	0.36972	0.017476	FALSE
4902	NRTN	116.163	78.4677	0.56598	0.003023	0.026078	113.255	92.9448	0.28513	0.18865	FALSE	94.5962	78.0969	0.27652	0.27799	FALSE
3787	KCNS1	21.0359	7.39617	1.508	0.0030253	0.026088	20.5155	16.8977	0.27989	0.55857	FALSE	17.1967	7.36376	1.2236	0.02381	FALSE
6648	SOD2	1607.96	1370.28	0.23076	0.0030354	0.026166	1567.97	1523.28	0.041711	0.54641	FALSE	1549.46	1363.53	0.18442	0.010785	FALSE
29094	LGALSL	510.374	412.964	0.30554	0.0030594	0.026325	497.658	476.03	0.064103	0.47394	FALSE	484.121	410.97	0.23634	0.020566	FALSE
8520	HAT1	1365.69	1159.89	0.23564	0.0030696	0.026383	1331.63	1300.31	0.034338	0.61166	FALSE	1322.54	1154.21	0.19641	0.0089001	FALSE
2063	NR2F6	2579.26	2176.96	0.24464	0.0030809	0.026451	2514.63	2287.61	0.1365	0.13203	FALSE	2327.22	2166.05	0.10354	0.15301	FALSE
91695	RRP7BP	80.519	49.9	0.69029	0.0030885	0.026507	78.5335	78.7086	-0.0032131	1	FALSE	80.0088	49.6336	0.68884	0.01231	FALSE
84916	UTP4	929.822	778.335	0.25656	0.0031392	0.026853	906.542	838.007	0.11341	0.12607	FALSE	852.296	774.564	0.13797	0.10627	FALSE
389119	INKA1	130.011	89.9058	0.53215	0.0031523	0.026946	126.758	122.75	0.046353	0.79731	FALSE	124.878	89.478	0.48092	0.0080146	FALSE
105373113	LINC01703	38.2419	18.8931	1.0173	0.0031623	0.027013	37.2913	33.9111	0.13708	0.69669	FALSE	34.5063	18.7923	0.87671	0.0135	FALSE
11130	ZWINT	2121.37	1821.85	0.2196	0.0031644	0.027019	2068.33	1999.29	0.048983	0.4	FALSE	2033.25	1812.91	0.16548	0.018904	FALSE
10715	CERS1	150.501	106.516	0.4987	0.003183	0.027141	146.727	125.499	0.22546	0.14608	FALSE	127.612	105.962	0.26822	0.13776	FALSE
6387	CXCL12	4.96136	0	Inf	0.003197	0.027239	4.83093	2.9466	0.71325	0.50857	FALSE	2.99833	0	Inf	0.038908	FALSE
6331	SCN5A	377.392	291.015	0.37497	0.0032715	0.027774	368.017	329.06	0.16142	0.26051	FALSE	334.754	289.611	0.20898	0.13472	FALSE
5516	PPP2CB	1409.01	1200.91	0.23055	0.0032967	0.027968	1373.89	1343.46	0.032306	0.62639	FALSE	1366.48	1195.1	0.19333	0.0089305	FALSE
55176	SEC61A2	555.354	452.396	0.29582	0.0033072	0.028037	541.515	530.09	0.030764	0.74046	FALSE	539.154	450.127	0.26036	0.0077101	FALSE
126526	C19orf47	837.442	698.276	0.26219	0.0033154	0.028086	816.506	778.845	0.068127	0.3638	FALSE	792.14	694.831	0.18909	0.030431	FALSE
10165	SLC25A13	2981.27	2576.46	0.21053	0.0033425	0.028296	2907.2	2818.38	0.04476	0.47636	FALSE	2866.61	2563.84	0.16104	0.01319	FALSE
57210	SLC45A4	592.602	482.889	0.29537	0.0033718	0.028502	577.874	550.311	0.070509	0.45008	FALSE	559.744	480.528	0.22015	0.023605	FALSE
10910	SUGT1	892.515	745.718	0.25925	0.003376	0.028527	870.283	845.111	0.042344	0.6002	FALSE	859.583	742.056	0.21211	0.011587	FALSE
4686	NCBP1	2421.63	2085.94	0.21528	0.0033991	0.028682	2361.42	2309.67	0.031971	0.60947	FALSE	2349.15	2075.68	0.17855	0.0084084	FALSE
6631	SNRPC	2171.3	1813.65	0.25967	0.0034244	0.028864	2117.23	2033.09	0.058509	0.40714	FALSE	2068.19	1804.6	0.1967	0.041799	FALSE
3093	UBE2K	2731.54	2358.51	0.21184	0.0034579	0.029084	2663.63	2579.29	0.04642	0.44303	FALSE	2623.16	2347.04	0.16046	0.015955	FALSE
6483	ST3GAL2	1928.98	1637.64	0.23622	0.0034595	0.029087	1880.74	1742.15	0.11043	0.25414	FALSE	1772.36	1629.45	0.12128	0.088874	FALSE
25787	DGCR9	87.6299	56.5133	0.63283	0.0034989	0.029366	85.4469	74.9731	0.18866	0.34004	FALSE	76.2089	56.2384	0.4384	0.05545	FALSE
79791	FBXO31	739.807	615.027	0.2665	0.0035614	0.029753	721.331	685.434	0.073643	0.36106	FALSE	697.256	612.04	0.18806	0.03388	FALSE
253512	SLC25A30	197.122	146.36	0.42957	0.0035627	0.029753	192.203	198.609	-0.047298	0.7622	FALSE	202.114	145.646	0.4727	0.010252	FALSE
11274	USP18	12.4331	2.90121	2.0995	0.0036197	0.030044	12.1188	10.0193	0.27447	0.64359	FALSE	10.1745	2.88549	1.8181	0.10281	FALSE
92211	CDHR1	178.07	129.364	0.46101	0.0036187	0.030044	173.685	192.977	-0.15196	0.60924	FALSE	196.121	128.711	0.6076	0.039609	FALSE
51573	GDE1	1256.97	1069.2	0.23342	0.003691	0.030522	1225.64	1175.84	0.059854	0.40465	FALSE	1196.02	1063.92	0.16885	0.024664	FALSE
55852	TEX2	1349.95	1147.61	0.23427	0.0037027	0.030608	1316.31	1269.01	0.052792	0.40948	FALSE	1290.58	1142.07	0.17637	0.023729	FALSE
1164	CKS2	1779.7	1521	0.22662	0.0037413	0.030862	1735.47	1632.71	0.088051	0.19114	FALSE	1660.85	1513.26	0.13427	0.069218	FALSE
65005	MRPL9	1277.84	1064.58	0.26342	0.0037589	0.030996	1245.99	1203.26	0.050344	0.47471	FALSE	1223.82	1059.19	0.20843	0.02816	FALSE
10938	EHD1	1124.06	951.011	0.24119	0.0038542	0.031627	1095.94	1009.64	0.11833	0.099346	FALSE	1027.02	946.293	0.11811	0.14283	FALSE
8266	UBL4A	1697.61	1456.64	0.22087	0.003875	0.031776	1655.24	1547.89	0.096738	0.14543	FALSE	1574.52	1449.4	0.11946	0.089772	FALSE
84062	DTNBP1	257.311	197.253	0.38346	0.0039204	0.03207	250.912	244.217	0.039018	0.78628	FALSE	248.429	196.282	0.33991	0.0091592	FALSE
22921	MSRB2	1088.95	921.272	0.24123	0.0039277	0.032107	1061.63	1011.45	0.069852	0.32604	FALSE	1028.88	916.641	0.16664	0.038305	FALSE
6491	STIL	920.097	770.617	0.25577	0.003973	0.032398	897.192	877.177	0.032548	0.68646	FALSE	892.281	766.887	0.21848	0.0098561	FALSE
150368	PHETA2	66.8488	40.4358	0.72527	0.0040356	0.032841	65.1953	45.2984	0.52531	0.030909	FALSE	46.0612	40.2507	0.19454	0.50563	FALSE
10036	CHAF1A	2815.34	2436.92	0.20825	0.0040485	0.032901	2744.92	2661.5	0.04452	0.41369	FALSE	2706.71	2424.7	0.15873	0.020712	FALSE
4162	MCAM	252.493	193.647	0.38282	0.0040622	0.032999	246.172	236.804	0.055974	0.65895	FALSE	240.884	192.674	0.32218	0.01514	FALSE
84246	MED10	1262.95	1075.4	0.23192	0.0040634	0.032999	1231.42	1209.58	0.025823	0.76761	FALSE	1230.24	1070.16	0.20112	0.007919	FALSE
51095	TRNT1	657.058	543.411	0.27398	0.0041213	0.033422	640.799	627.586	0.030058	0.75926	FALSE	638.298	540.717	0.23936	0.0084787	FALSE
84844	PHF5A	841.576	704.464	0.25657	0.0041565	0.033674	820.651	782.865	0.068005	0.40808	FALSE	796.289	701.008	0.18386	0.030258	FALSE
55735	DNAJC11	1368.39	1168.1	0.22832	0.0042608	0.034401	1334.27	1303.18	0.034019	0.58981	FALSE	1325.28	1162.27	0.18934	0.0132	FALSE
256586	LYSMD2	261.454	201.946	0.37259	0.0042805	0.034536	254.915	245.745	0.05286	0.6575	FALSE	249.975	200.955	0.31491	0.015822	FALSE
57532	NUFIP2	1920.21	1653.33	0.21589	0.004306	0.034717	1872.56	1842.93	0.02301	0.72142	FALSE	1874.32	1645.26	0.18806	0.0074954	FALSE
92799	SHKBP1	1229.5	1044.26	0.23558	0.0043074	0.034717	1198.76	1162.49	0.044325	0.50325	FALSE	1182.44	1038.96	0.18662	0.019093	FALSE
3735	KARS1	5479.24	4787.42	0.19473	0.0043125	0.034734	5342.69	5198.91	0.039357	0.48514	FALSE	5288.27	4763.76	0.1507	0.014425	FALSE
11021	RAB35	2065.14	1778.98	0.21519	0.0043123	0.034734	2013.61	1963.77	0.036154	0.5396	FALSE	1997.35	1770.18	0.17419	0.014397	FALSE
6513	SLC2A1	2738.39	2373.72	0.20618	0.004324	0.034815	2669.91	2676.3	-0.0034509	0.9461	FALSE	2722.67	2361.79	0.20514	0.0077152	FALSE
6502	SKP2	2280.78	1969.99	0.21134	0.0043265	0.034823	2224.06	2141.4	0.054642	0.40224	FALSE	2178.16	1960.37	0.15198	0.024212	FALSE
100289580	LOC100289580	19.4045	6.68633	1.5371	0.0043394	0.034903	18.9283	15.7462	0.26554	0.58295	FALSE	16.012	6.66027	1.2655	0.028862	FALSE
83543	AIF1L	716.351	587.729	0.28552	0.0043458	0.034943	698.496	635.623	0.13608	0.10351	FALSE	646.49	584.911	0.14441	0.16861	FALSE
55329	MNS1	186.947	138.094	0.43698	0.004352	0.034957	182.305	168.764	0.11134	0.45898	FALSE	171.647	137.401	0.32105	0.0361	FALSE
84133	ZNRF3	887.308	745.017	0.25216	0.0043514	0.034957	865.257	841.424	0.040296	0.60202	FALSE	855.753	741.354	0.20703	0.014574	FALSE
3984	LIMK1	1511.21	1289.28	0.22914	0.0043654	0.035053	1473.43	1406.04	0.06754	0.3863	FALSE	1430.29	1282.89	0.1569	0.035516	FALSE
115024	NT5C3B	2204.25	1902.86	0.21212	0.0043675	0.035058	2149.1	2096.67	0.035637	0.53572	FALSE	2132.57	1893.37	0.17164	0.014548	FALSE
55652	SLC48A1	278.855	213.646	0.38429	0.0044155	0.035382	271.893	258.153	0.074811	0.52456	FALSE	262.582	212.644	0.30432	0.02592	FALSE
55161	TMEM33	2641.87	2262.15	0.22387	0.0044585	0.035678	2576.39	2475.73	0.057496	0.351	FALSE	2518.09	2251.25	0.1616	0.036788	FALSE
10897	YIF1A	1238.23	1054.71	0.23144	0.0044772	0.035791	1207.26	1130.51	0.094766	0.16851	FALSE	1149.85	1049.49	0.13176	0.093169	FALSE
441061	MARCHF11	2031.11	1750.87	0.21419	0.0045006	0.035955	1980.31	1887.73	0.069074	0.28014	FALSE	1920.3	1742.05	0.14055	0.059486	FALSE
5029	P2RY2	15.7525	4.75383	1.7284	0.0045219	0.036064	15.3512	14.6316	0.069262	0.92265	FALSE	14.8908	4.72276	1.6567	0.0086047	FALSE
23368	PPP1R13B	314.561	246.013	0.35461	0.0045622	0.036323	306.721	299.449	0.034617	0.75762	FALSE	304.604	244.787	0.31541	0.011704	FALSE
9403	SELENOF	2099.55	1810.22	0.21391	0.0045709	0.036344	2047.22	1941.37	0.07659	0.22841	FALSE	1974.84	1801.03	0.13291	0.058135	FALSE
285148	IAH1	964.484	812.488	0.24741	0.004571	0.036344	940.479	864.943	0.12079	0.12707	FALSE	879.847	808.462	0.12207	0.13339	FALSE
9444	QKI	1774.5	1531.02	0.21292	0.0045907	0.036473	1730.29	1731.16	-0.00072508	0.97155	FALSE	1760.68	1523.71	0.20854	0.024424	FALSE
55967	NDUFA12	913.686	739.334	0.30547	0.0046314	0.036763	890.91	865.91	0.041063	0.60067	FALSE	880.698	735.581	0.25976	0.012337	FALSE
56910	STARD7	3798.39	3314.94	0.1964	0.0046488	0.036839	3703.92	3590.15	0.045009	0.45053	FALSE	3651.76	3298.57	0.14675	0.018946	FALSE
23640	HSPBP1	2815.51	2447.43	0.20213	0.0046641	0.036945	2745.15	2599.29	0.078768	0.19262	FALSE	2644.23	2435.29	0.11876	0.067271	FALSE
283643	TEDC1	702.439	585.886	0.26175	0.0046908	0.037134	684.953	648.336	0.079263	0.35464	FALSE	659.43	582.997	0.17773	0.044075	FALSE
339210	C17orf67	155.675	113.37	0.4575	0.0047391	0.037466	151.759	146.581	0.050085	0.68508	FALSE	149.059	112.803	0.40209	0.016924	FALSE
3836	KPNA1	1403.21	1197.91	0.22821	0.0047416	0.037473	1368.43	1305.47	0.067954	0.36734	FALSE	1327.77	1192.07	0.15554	0.042332	FALSE
7186	TRAF2	718.062	600.648	0.25759	0.0047432	0.037473	700.121	671.976	0.059196	0.48125	FALSE	683.571	597.644	0.1938	0.026406	FALSE
10049	DNAJB6	4668.9	4082.98	0.19346	0.0048414	0.038086	4552.6	4332.58	0.071465	0.1945	FALSE	4406.65	4062.81	0.1172	0.062041	FALSE
84365	NIFK	1114.41	948.277	0.23289	0.0048875	0.038382	1086.67	1061.96	0.033181	0.64551	FALSE	1080.14	943.557	0.19504	0.012989	FALSE
338761	C1QL4	117.523	80.7051	0.54221	0.0048913	0.038399	114.624	92.9871	0.30181	0.12333	FALSE	94.5902	80.3207	0.23592	0.29547	FALSE
955	ENTPD6	1114.64	901.673	0.30591	0.0048985	0.038414	1086.71	1023.65	0.086242	0.21156	FALSE	1041.09	897.042	0.21485	0.025917	FALSE
10204	NUTF2	3393.45	2961.64	0.19636	0.0049353	0.038667	3308.9	3235.1	0.032543	0.64142	FALSE	3291.06	2946.91	0.15935	0.015767	FALSE
26090	ABHD12	1123.74	956.465	0.23253	0.0049548	0.038791	1095.66	1054.63	0.055054	0.43484	FALSE	1072.69	951.709	0.17264	0.029003	FALSE
403	ARL3	1745.51	1502.88	0.21592	0.004987	0.038955	1702.03	1643.05	0.050875	0.44674	FALSE	1671.32	1495.41	0.16045	0.024614	FALSE
2992	GYG1	200.342	151.125	0.40672	0.0049863	0.038955	195.336	191.838	0.026074	0.86696	FALSE	195.141	150.373	0.37598	0.0089223	FALSE
5435	POLR2F	1176.23	959.42	0.29393	0.0050266	0.039199	1146.9	1103.95	0.055056	0.47707	FALSE	1122.91	954.566	0.23433	0.026771	FALSE
310	ANXA7	995.73	841.974	0.24198	0.0050337	0.039242	971.022	950.988	0.030077	0.81447	FALSE	967.404	837.803	0.20751	0.014688	FALSE
154881	KCTD7	1026.23	873.242	0.2329	0.0050605	0.039412	1000.63	975.889	0.036125	0.62791	FALSE	992.616	868.947	0.19197	0.014649	FALSE
9685	CLINT1	2733.44	2370.73	0.20539	0.005094	0.039607	2665.55	2609.21	0.03082	0.63876	FALSE	2654.11	2359.08	0.17	0.010948	FALSE
3268	AGFG2	338.209	269.001	0.3303	0.0051488	0.04002	329.719	315.016	0.065813	0.55979	FALSE	320.499	267.705	0.25967	0.025504	FALSE
196740	VSTM4	373.384	299.293	0.3191	0.0051779	0.04018	364.099	348.626	0.06265	0.53808	FALSE	354.54	297.837	0.25143	0.026941	FALSE
54967	CT55	17.1772	5.45721	1.6543	0.0051872	0.040212	16.765	11.2362	0.57731	0.28564	FALSE	11.4339	5.42344	1.076	0.10536	FALSE
22870	PPP6R1	2671.66	2322.88	0.20182	0.0053175	0.041168	2605	2498.97	0.059952	0.308	FALSE	2541.7	2311.33	0.13707	0.042041	FALSE
83549	UCK1	1548.9	1329.18	0.2207	0.0053641	0.041488	1510.34	1385.55	0.12441	0.062548	FALSE	1409.22	1322.54	0.091593	0.2293	FALSE
1263	PLK3	185.184	137.355	0.43106	0.0053852	0.041624	180.601	168.881	0.096802	0.53133	FALSE	171.779	136.663	0.32993	0.032494	FALSE
5860	QDPR	1088.35	922.622	0.23833	0.0054445	0.042013	1061.39	1044.3	0.023411	0.84783	FALSE	1062.43	918.058	0.21071	0.0096879	FALSE
25814	ATXN10	3902.2	3423.22	0.18894	0.0054913	0.042264	3804.93	3702.22	0.03948	0.49234	FALSE	3765.77	3406.42	0.14468	0.018793	FALSE
353189	SLCO4C1	26.0362	11.3323	1.2001	0.0055121	0.042397	25.3861	22.1317	0.19793	0.61134	FALSE	22.5085	11.2697	0.99802	0.03023	FALSE
55603	TENT5A	86.8781	56.1283	0.63027	0.005588	0.042854	84.7105	86.0357	-0.022395	0.96555	FALSE	87.4799	55.8716	0.64684	0.01038	FALSE
6628	SNRPB	9520.97	8407.16	0.17949	0.0056405	0.043187	9282.68	8945.3	0.053412	0.3038	FALSE	9099.4	8365.61	0.1213	0.037518	FALSE
55270	NUDT15	1166.45	995.745	0.22828	0.0056388	0.043187	1137.41	1077.19	0.078475	0.34058	FALSE	1095.85	990.863	0.14529	0.058528	FALSE
115207	KCTD12	571.587	472.875	0.27351	0.0057205	0.043728	557.313	541.172	0.0424	0.59701	FALSE	550.38	470.53	0.22614	0.021418	FALSE
63923	TNN	5.84744	0.315363	4.2127	0.005727	0.043763	5.70778	0	Inf	0.0015669	FALSE	0	0.312717	Inf	1	FALSE
5530	PPP3CA	1137.99	970.064	0.23034	0.0057414	0.043858	1109.63	1002.56	0.14639	0.041661	FALSE	1019.77	965.283	0.079214	0.33091	FALSE
127687	C1orf122	1300.4	1042.41	0.31902	0.0057569	0.043949	1267.73	1181.42	0.10173	0.20835	FALSE	1201.71	1037.17	0.21243	0.007251	FALSE
378707	RN7SL3	32.7776	15.9524	1.0389	0.0057682	0.044021	31.9573	29.6329	0.10895	0.85474	FALSE	30.1716	15.8678	0.92708	0.029288	FALSE
9388	LIPG	5.81208	0.315363	4.204	0.0057917	0.044143	5.67089	2.98996	0.92345	0.3636	FALSE	3.03942	0.312717	3.2809	0.10719	FALSE
339122	RAB43	14.9011	4.61686	1.6904	0.0058199	0.044315	14.5302	6.64607	1.1285	0.05238	FALSE	6.76082	4.59676	0.55658	0.50671	FALSE
339059	LOC339059	9.2341	1.6099	2.52	0.0058472	0.044494	9.00971	5.38631	0.74218	0.3136	FALSE	5.47828	1.5998	1.7758	0.11726	FALSE
311	ANXA11	885.454	747.642	0.24407	0.0058602	0.044521	863.404	805.147	0.10078	0.18265	FALSE	818.927	743.946	0.13854	0.11295	FALSE
107985733	LOC107985733	32.1602	15.591	1.0446	0.005872	0.044582	31.3614	29.132	0.10639	0.73495	FALSE	29.6129	15.5133	0.93272	0.019878	FALSE
221184	CPNE2	988.9	840.607	0.23439	0.0058839	0.044643	964.185	898.402	0.10195	0.17371	FALSE	913.768	836.398	0.12764	0.11598	FALSE
112885	PHF21B	4905.38	4241.31	0.20985	0.0059553	0.045069	4783.12	4477.15	0.095373	0.091234	FALSE	4554.11	4220.29	0.10983	0.087272	FALSE
51228	GLTP	535.986	442.702	0.27586	0.0059629	0.045106	522.618	509.856	0.035668	0.68977	FALSE	518.612	440.532	0.23541	0.016252	FALSE
158160	HSD17B7P2	25.3517	11.2187	1.1762	0.0059783	0.0452	24.7192	25.5132	-0.045613	0.91166	FALSE	25.9729	11.1757	1.2166	0.010386	FALSE
873	CBR1	634.256	528.228	0.2639	0.0060114	0.04538	618.39	589.688	0.068565	0.41936	FALSE	599.788	525.586	0.19053	0.042324	FALSE
2979	GUCA1B	58.4831	34.4499	0.76352	0.0060109	0.04538	57.0439	49.8589	0.19422	0.43708	FALSE	50.676	34.2699	0.56436	0.070927	FALSE
102724149	LOC102724149	31.7002	13.5931	1.2216	0.0060941	0.045855	30.8848	20.1919	0.61312	0.1332	FALSE	20.5514	13.5255	0.60355	0.17962	FALSE
51337	THEM6	1165.37	981.652	0.24751	0.0061687	0.046239	1136.11	1040.42	0.12694	0.12033	FALSE	1058.39	976.742	0.11582	0.12606	FALSE
57621	ZBTB2	518.35	427.312	0.27864	0.0061861	0.046325	505.439	487.244	0.052893	0.56435	FALSE	495.508	425.238	0.22064	0.026452	FALSE
52	ACP1	4047.44	3546.59	0.19058	0.0062045	0.046404	3946.51	3795.87	0.056149	0.30552	FALSE	3860.71	3529.04	0.12959	0.044593	FALSE
8099	CDK2AP1	5413.03	4751.94	0.18792	0.0062605	0.046718	5278.18	5187.18	0.025092	0.67676	FALSE	5276.43	4728.3	0.15824	0.010425	FALSE
1478	CSTF2	1592.08	1365.52	0.22146	0.0062759	0.046803	1552.62	1460.71	0.088033	0.22517	FALSE	1485.8	1358.82	0.12889	0.06993	FALSE
9456	HOMER1	562.15	464.037	0.27672	0.0062777	0.046803	548.2	539.937	0.021911	0.83671	FALSE	549.222	461.794	0.25014	0.010084	FALSE
23481	PES1	2970.56	2597.58	0.19356	0.0062924	0.046896	2896.48	2805.78	0.045896	0.4434	FALSE	2853.99	2584.59	0.14304	0.02713	FALSE
102723775	LINC01315	127.023	82.4804	0.62296	0.0063159	0.047013	123.909	111.614	0.15076	0.40156	FALSE	113.529	82.037	0.46871	0.021857	FALSE
26135	SERBP1	13702	12120.9	0.17689	0.0064052	0.047587	13360.8	13121.5	0.02607	0.61365	FALSE	13346.2	12061.4	0.14604	0.012096	FALSE
5432	POLR2C	2727.38	2385.49	0.19323	0.0064731	0.048031	2659.3	2535.43	0.068815	0.24369	FALSE	2578.93	2373.73	0.11962	0.066695	FALSE
80005	DOCK5	32.8341	16.5058	0.99222	0.0065029	0.048192	32.0169	31.6369	0.017225	0.97278	FALSE	32.1578	16.4369	0.96823	0.0093461	FALSE
1397	CRIP2	3020.32	2634.43	0.19721	0.006534	0.048339	2945.08	2894.95	0.024768	0.72083	FALSE	2945.01	2621.11	0.16809	0.029764	FALSE
3185	HNRNPF	7391.82	6534.23	0.17791	0.0065451	0.048383	7207.33	7086.13	0.024467	0.64481	FALSE	7207.76	6502.33	0.14859	0.011751	FALSE
124245	ZC3H18	2861.4	2492.78	0.19896	0.0065769	0.048572	2790.22	2740.56	0.025911	0.65626	FALSE	2787.3	2480.3	0.16835	0.013185	FALSE
6049	RNF6	416.035	339.127	0.29488	0.0066307	0.048939	405.673	386.875	0.068449	0.5063	FALSE	393.514	337.43	0.22183	0.036458	FALSE
91614	DEPDC7	61.2531	37.5105	0.70749	0.0066714	0.049177	59.7295	53.7981	0.15089	0.54871	FALSE	54.7148	37.311	0.55233	0.040946	FALSE

## Sheet: 2BmCher_downregulated-uniqueDEG
Supplementary Table 3. Signature downregulated DEGs of 2BmCherry in comparison with SHSY5Y transcriptome.
		2BmCherry related to SHSY5Y					2BmCherry related to mCherry					mCherry related to SHSY5Y
Gene ID	Gene symbol	Read count 2BmCherry	Read count SHSY5Y	Log2Fold change	p-value	p-adj	Read count 2BmCherry	Read count mCherry	Log2Fold change	p-value	p-adj	Read count mCherry	Read count SHSY5Y	Log2Fold change	p-value	p-adj
120	ADD3	695.327	828.775	-0.25329	0.004516	0.036041	678.06	693.033	-0.031511	0.70107	FALSE	704.871	824.736	-0.22657	0.0078233	FALSE
275	AMT	430.118	547.822	-0.34898	0.0022487	0.020549	419.377	451.207	-0.10554	0.28779	FALSE	458.938	545.015	-0.248	0.0095066	FALSE
280	AMY2B	10.2234	24.8933	-1.2839	0.0054728	0.042159	9.97393	16.2167	-0.70124	0.1767	FALSE	16.4864	24.7585	-0.58665	0.15151	FALSE
546	ATRX	3023.16	3795.8	-0.32834	0.0037769	0.031123	2948.42	2878.01	0.034869	0.76113	FALSE	2926.12	3777.39	-0.3684	0.0079547	FALSE
640	BLK	3.95782	18.8076	-2.2485	0.00017918	0.0025522	3.85254	8.69438	-1.1743	0.41152	FALSE	8.82549	18.7115	-1.0842	0.025365	FALSE
828	CAPS	30.8623	59.5504	-0.94827	0.0004851	0.0059123	30.0985	36.3942	-0.27402	0.38347	FALSE	37.0273	59.2504	-0.67823	0.010233	FALSE
1062	CENPE	840.454	1006.77	-0.26049	0.0019021	0.017852	819.692	867.614	-0.081972	0.35575	FALSE	882.28	1001.87	-0.18339	0.02003	FALSE
1122	CHML	2084.12	2452.48	-0.23481	0.0013107	0.013236	2032.46	2140.75	-0.074895	0.20798	FALSE	2177.39	2440.52	-0.16459	0.016546	FALSE
1200	TPP1	399.734	509.743	-0.35073	0.00064998	0.0075063	389.767	397.144	-0.027047	0.87701	FALSE	403.784	507.128	-0.32877	0.010698	FALSE
1742	DLG4	683.066	834.049	-0.28811	0.0011107	0.011537	666.053	720.261	-0.11288	0.17227	FALSE	732.512	829.89	-0.18007	0.029196	FALSE
1844	DUSP2	14.2026	32.8613	-1.2102	0.0016186	0.015725	13.8477	17.2086	-0.31348	0.54545	FALSE	17.4993	32.7002	-0.902	0.013772	FALSE
2057	EPOR	331.515	408.345	-0.30071	0.0060255	0.045425	323.256	371.274	-0.19981	0.057401	FALSE	377.684	406.332	-0.10548	0.30512	FALSE
2073	ERCC5	28.1678	50.1017	-0.83081	0.0053993	0.041706	27.4515	35.1629	-0.35717	0.39401	FALSE	35.7575	49.8523	-0.47941	0.080319	FALSE
2086	ERV3-1	185.288	287.362	-0.6331	0.00014514	0.0021252	180.688	234.591	-0.37665	0.083301	FALSE	238.458	285.849	-0.26152	0.1989	FALSE
2115	ETV1	231.018	316.254	-0.45308	0.0051655	0.040123	225.322	255.026	-0.17865	0.12369	FALSE	259.411	314.762	-0.27902	0.080071	FALSE
2259	FGF14	292.487	402.6	-0.46098	5.7715e-05	0.00096297	285.175	323.792	-0.18322	0.16154	FALSE	329.213	400.603	-0.28315	0.0082204	FALSE
2622	GAS8	190.956	264.562	-0.47037	0.00318	0.027124	186.185	198.136	-0.08975	0.56176	FALSE	201.541	263.211	-0.38515	0.023827	FALSE
2696	GIPR	13.0715	32.1248	-1.2973	0.0010353	0.010889	12.7389	19.6993	-0.62891	0.17872	FALSE	20.0434	31.9633	-0.67329	0.063337	FALSE
2738	GLI4	171.731	247.439	-0.52692	0.00011007	0.0016795	167.449	210.122	-0.32751	0.11598	FALSE	213.628	246.174	-0.20457	0.20837	FALSE
2743	GLRB	147.064	199.243	-0.43808	0.0034025	0.0287	143.396	154.422	-0.10687	0.504	FALSE	157.044	198.265	-0.33626	0.020865	FALSE
2891	GRIA2	195.239	287.42	-0.55792	1.8322e-05	0.00036141	190.362	245.431	-0.36657	0.0090236	FALSE	249.57	285.984	-0.19649	0.10111	FALSE
3083	HGFAC	30.7136	55.2605	-0.84737	0.0026355	0.023281	29.9453	41.6648	-0.4765	0.11511	FALSE	42.3928	54.9922	-0.37541	0.16197	FALSE
3590	IL11RA	275.595	359.689	-0.3842	0.00094991	0.010209	268.743	311.044	-0.21089	0.068412	FALSE	316.283	357.852	-0.17815	0.099363	FALSE
3696	ITGB8	46.2242	84.2019	-0.8652	0.0029922	0.02586	45.0849	46.319	-0.038961	0.9458	FALSE	47.0965	83.7907	-0.83117	0.010651	FALSE
3913	LAMB2	579.999	913.551	-0.65544	0.00021247	0.0029358	565.571	701.661	-0.31107	0.097633	FALSE	713.291	908.839	-0.34954	0.056043	FALSE
4086	SMAD1	179.948	234.378	-0.38126	0.0062946	0.046896	175.461	189.819	-0.11347	0.39312	FALSE	193.116	233.204	-0.27213	0.053709	FALSE
4128	MAOA	276.474	370.617	-0.42279	0.00036213	0.0046291	269.528	310.541	-0.20435	0.088266	FALSE	315.937	368.789	-0.22316	0.054692	FALSE
4194	MDM4	820.158	1028.51	-0.32659	0.0019844	0.018493	799.842	877.204	-0.1332	0.2232	FALSE	891.94	1023.45	-0.19842	0.090997	FALSE
4485	MST1	90.6972	137.997	-0.6055	0.00054751	0.0065146	88.4402	123.399	-0.48056	0.0072039	FALSE	125.466	137.272	-0.12975	0.43636	FALSE
4595	MUTYH	424.512	522.402	-0.29936	0.0030476	0.026251	413.999	448.272	-0.11475	0.23625	FALSE	455.847	519.783	-0.18936	0.049345	FALSE
4610	MYCL	119.988	167.414	-0.48053	0.0024975	0.022381	117.013	122.756	-0.069135	0.66491	FALSE	124.864	166.586	-0.41591	0.0088857	FALSE
4817	NIT1	288.064	367.524	-0.35145	0.0025048	0.02242	280.896	296.827	-0.079584	0.50001	FALSE	301.88	365.689	-0.27664	0.013665	FALSE
5190	PEX6	498.427	649.624	-0.38222	0.0010021	0.010616	485.899	526.688	-0.11629	0.30177	FALSE	535.725	646.291	-0.27069	0.0070763	FALSE
5338	PLD2	353.725	450.525	-0.34898	0.0011566	0.01193	344.924	367.681	-0.092175	0.3738	FALSE	373.913	448.239	-0.26157	0.011825	FALSE
5364	PLXNB1	1816.07	2232.73	-0.29798	0.0067769	0.049753	1770.91	2016.35	-0.18725	0.0082906	FALSE	2050.39	2221.21	-0.11545	0.27707	FALSE
5986	RFNG	807.006	981.219	-0.28199	0.0014866	0.014654	786.965	837.659	-0.090064	0.25111	FALSE	851.924	976.233	-0.1965	0.014864	FALSE
6128	RPL6	36064.8	40595.7	-0.17074	0.0067119	0.049429	35165.9	35916.7	-0.030478	0.51732	FALSE	36534.3	40391.8	-0.14481	0.024134	FALSE
6164	RPL34	11061.9	13439.1	-0.28083	0.00088307	0.0096227	10786.5	11398.1	-0.079571	0.29957	FALSE	11593.3	13372	-0.20592	0.010212	FALSE
6194	RPS6	25064.1	28425.1	-0.18154	0.0057879	0.044128	24439.1	24441.8	-0.00015848	0.95527	FALSE	24864.7	28284.7	-0.18592	0.014957	FALSE
6242	RTKN	415.263	508.44	-0.29205	0.0046653	0.036945	404.886	442.577	-0.12841	0.19472	FALSE	450.15	505.9	-0.16845	0.085748	FALSE
6794	STK11	1128.3	1347.51	-0.25614	0.0015851	0.015461	1100.14	1180.72	-0.10199	0.14921	FALSE	1200.94	1340.86	-0.159	0.037018	FALSE
6894	TARBP1	692.54	887.83	-0.35839	0.00063985	0.0074112	675.307	820.626	-0.28118	0.071336	FALSE	834.377	883.465	-0.082474	0.38933	FALSE
6911	TBX6	29.6436	68.7105	-1.2128	9.0282e-06	0.00019841	28.877	47.2749	-0.71115	0.019543	FALSE	48.072	68.3663	-0.50809	0.038243	FALSE
7084	TK2	102.446	148.776	-0.53828	0.0016949	0.016325	99.8907	113.148	-0.17979	0.34727	FALSE	115.031	148.057	-0.36413	0.025739	FALSE
7175	TPR	4242.85	5117.45	-0.27039	0.00028353	0.0037548	4137.71	4321.9	-0.062833	0.52154	FALSE	4394.61	5092.49	-0.21264	0.020606	FALSE
7297	TYK2	1296.09	1531.65	-0.24091	0.0019028	0.017852	1263.87	1463.37	-0.21145	0.0020377	FALSE	1488.1	1524.03	-0.034423	0.58248	FALSE
7335	UBE2V1	22.1385	42.172	-0.92972	0.0059963	0.045307	21.596	27.1122	-0.32818	0.40083	FALSE	27.561	41.9699	-0.60673	0.097668	FALSE
7539	ZFP37	167.398	226.05	-0.43337	0.0025145	0.022491	163.226	168.373	-0.044782	0.81149	FALSE	171.227	224.93	-0.39357	0.010375	FALSE
7569	ZNF182	225.37	306.322	-0.44276	0.0007842	0.0087308	219.781	231.396	-0.074299	0.53793	FALSE	235.402	304.84	-0.37293	0.0088828	FALSE
7579	ZSCAN20	184.578	246.315	-0.41627	0.0018444	0.017401	180.009	188.941	-0.069866	0.62112	FALSE	192.154	245.091	-0.35106	0.0074975	FALSE
7644	ZNF91	548.795	665.764	-0.27874	0.0067653	0.049699	535.175	576.868	-0.10823	0.36998	FALSE	586.526	662.558	-0.17585	0.16117	FALSE
7692	ZNF133	297.095	402.018	-0.43634	0.00012038	0.0018133	289.704	332.206	-0.1975	0.078625	FALSE	337.831	400.044	-0.24385	0.022945	FALSE
7767	ZNF224	100.718	154.692	-0.61907	0.0002722	0.0036224	98.2247	107.334	-0.12795	0.56447	FALSE	109.102	153.942	-0.49671	0.0076091	FALSE
8269	TMEM187	57.7153	90.3934	-0.64726	0.0034682	0.029139	56.2482	60.7557	-0.11121	0.68723	FALSE	61.8058	89.952	-0.54141	0.012322	FALSE
8294	H4C9	8.52134	22.6355	-1.4094	0.0028064	0.024514	8.31302	9.99079	-0.26523	0.69065	FALSE	10.1618	22.5267	-1.1485	0.013392	FALSE
8427	ZNF282	1223.42	1428.47	-0.22354	0.0047667	0.037608	1192.99	1216.73	-0.028425	0.67135	FALSE	1237.68	1421.44	-0.19972	0.0074959	FALSE
8613	PLPP3	710.902	859.728	-0.27423	0.0020082	0.018656	693.243	724.484	-0.063593	0.4096	FALSE	736.934	855.595	-0.21539	0.012043	FALSE
8675	STX16	853.648	1025.71	-0.26491	0.0017325	0.01657	832.38	949.294	-0.18961	0.01396	FALSE	965.421	1020.56	-0.080127	0.28502	FALSE
8690	JRKL	218.601	286.123	-0.38833	0.0021812	0.020041	213.142	243.319	-0.19104	0.13565	FALSE	247.497	284.676	-0.20191	0.091144	FALSE
8718	TNFRSF25	144.397	268.12	-0.89284	0.00038697	0.0048804	140.803	206.639	-0.55344	0.056265	FALSE	210.041	266.711	-0.34461	0.10129	FALSE
8786	RGS11	110.432	157.561	-0.51275	0.0036652	0.030351	107.671	167.038	-0.63355	0.026617	FALSE	169.759	156.729	0.11522	0.7107	FALSE
8800	PEX11A	218.637	280.085	-0.35733	0.0061591	0.046182	213.177	216.62	-0.023112	0.86388	FALSE	220.367	278.709	-0.33885	0.0084494	FALSE
8861	LDB1	2867.68	3423.25	-0.25549	0.0063195	0.047025	2796.1	2839.02	-0.021975	0.7072	FALSE	2887.6	3405.68	-0.23808	0.0074448	FALSE
8940	TOP3B	662.2	846.399	-0.35407	0.0060559	0.045626	645.705	714.154	-0.14536	0.23617	FALSE	726.177	842.064	-0.21361	0.054381	FALSE
9149	DYRK1B	0.319202	6.11779	-4.2605	0.0043002	0.034683	0.310052	5.37892	-4.1167	0.0090637	FALSE	5.46333	6.08369	-0.15517	0.89951	FALSE
9311	ASIC3	189.621	252.584	-0.41365	0.0015677	0.015331	184.927	211.587	-0.1943	0.1326	FALSE	215.212	251.309	-0.2237	0.078751	FALSE
9510	ADAMTS1	1101.82	1366.47	-0.31057	0.0010233	0.010802	1074.31	1159.92	-0.11061	0.13158	FALSE	1179.59	1359.72	-0.20502	0.027288	FALSE
9580	SOX13	223.875	285.698	-0.3518	0.0048701	0.038283	218.292	227.225	-0.057864	0.66713	FALSE	231.119	284.25	-0.29853	0.013758	FALSE
9738	CCP110	1455.39	1693.69	-0.21876	0.0049759	0.038907	1419.09	1481.29	-0.06189	0.39088	FALSE	1506.35	1685.35	-0.16199	0.022956	FALSE
9762	LZTS3	420.133	516.252	-0.29723	0.0045393	0.036166	409.609	419.828	-0.035553	0.768	FALSE	426.951	513.77	-0.26705	0.0072828	FALSE
9772	TMEM94	1873.05	2461.9	-0.39438	0.0036185	0.030044	1826.44	1978.46	-0.11534	0.14142	FALSE	2011.84	2449.34	-0.28388	0.037871	FALSE
9777	TM9SF4	1506.79	1782	-0.24201	0.0015824	0.01545	1469.31	1560	-0.086402	0.17909	FALSE	1586.8	1773.15	-0.16019	0.026276	FALSE
9814	SFI1	392.82	531.893	-0.43727	0.0032314	0.027493	383.067	430.873	-0.16967	0.37478	FALSE	438.067	529.182	-0.27261	0.095775	FALSE
9815	GIT2	552.382	659.354	-0.25539	0.0065482	0.048391	538.725	551.179	-0.032972	0.68926	FALSE	560.587	656.092	-0.22696	0.012807	FALSE
10057	ABCC5	1043.24	1224.6	-0.23125	0.0045108	0.036024	1017.39	1089.33	-0.098561	0.18438	FALSE	1107.75	1218.4	-0.13735	0.070067	FALSE
10147	SUGP2	2299.48	2741.61	-0.25371	0.00038002	0.0048094	2242.36	2432.09	-0.11718	0.2277	FALSE	2472.99	2727.93	-0.14155	0.07403	FALSE
10156	RASA4	96.1575	144.398	-0.58658	0.00066188	0.0076065	93.7875	105.517	-0.17001	0.37465	FALSE	107.272	143.674	-0.42152	0.01103	FALSE
10163	WASF2	2127.25	2445.17	-0.20095	0.0062416	0.046607	2074.35	2227.8	-0.10296	0.088443	FALSE	2265.95	2433.22	-0.10275	0.13673	FALSE
10241	CALCOCO2	355.813	440.037	-0.30651	0.0043512	0.034957	346.966	358.545	-0.047358	0.65319	FALSE	364.637	437.82	-0.26388	0.011437	FALSE
10290	SPEG	870.048	1087.05	-0.32125	0.00014417	0.0021149	848.332	952.721	-0.16742	0.028303	FALSE	968.989	1081.55	-0.15855	0.042771	FALSE
10412	NSA2	1466.5	1776.83	-0.27694	0.00036566	0.004661	1429.96	1540.06	-0.10701	0.11451	FALSE	1566.26	1768.04	-0.17483	0.014669	FALSE
10585	POMT1	457.623	566.735	-0.30852	0.0037606	0.030999	446.178	494.346	-0.1479	0.12603	FALSE	502.714	563.816	-0.16549	0.11763	FALSE
11019	LIAS	113.404	161.008	-0.50566	0.0025233	0.022543	110.565	127.339	-0.20378	0.2353	FALSE	129.514	160.22	-0.30695	0.0608	FALSE
11042	GUSBP15	64.866	106.705	-0.71809	0.00084843	0.009297	63.2684	77.9929	-0.30186	0.21136	FALSE	79.3163	106.175	-0.42076	0.028147	FALSE
11253	MAN1B1	659.28	796.245	-0.27232	0.0029291	0.025435	642.833	664.302	-0.047397	0.62922	FALSE	675.762	792.266	-0.22947	0.032417	FALSE
22877	MLXIP	330.125	412.232	-0.32045	0.0035143	0.029474	321.918	335.936	-0.061491	0.57241	FALSE	341.68	410.236	-0.26381	0.013147	FALSE
22883	CLSTN1	3182.94	3695.63	-0.21546	0.0022769	0.020751	3103.68	3212.18	-0.049575	0.38019	FALSE	3267.35	3677.5	-0.1706	0.0087826	FALSE
22977	AKR7A3	7.13846	21.0299	-1.5588	0.0022778	0.020752	6.96216	15.167	-1.1233	0.046941	FALSE	15.422	20.9278	-0.44044	0.32876	FALSE
22985	ACIN1	3752.83	4277.31	-0.18872	0.0062196	0.046502	3659.49	3880.16	-0.084474	0.14164	FALSE	3946.18	4255.87	-0.109	0.077543	FALSE
23057	NMNAT2	2092.12	2419.25	-0.20959	0.0045946	0.036483	2040	2086.32	-0.032394	0.62145	FALSE	2121.91	2407.29	-0.18205	0.0072421	FALSE
23059	CLUAP1	276.147	351.052	-0.34624	0.0030649	0.026353	269.297	277.84	-0.045053	0.66839	FALSE	282.68	349.333	-0.30544	0.0084698	FALSE
23113	CUL9	969.471	1322.76	-0.44828	9.3279e-05	0.0014612	945.297	1067.43	-0.1753	0.057451	FALSE	1085.36	1315.98	-0.27796	0.025071	FALSE
23247	KIAA0556	354.389	438.755	-0.30808	0.0045918	0.036473	345.536	369.872	-0.098191	0.47252	FALSE	376.069	436.516	-0.21504	0.041998	FALSE
23262	PPIP5K2	1341.75	1583.04	-0.23858	0.0047212	0.037362	1308.42	1352.66	-0.047965	0.47936	FALSE	1375.79	1575.36	-0.19543	0.0085972	FALSE
23592	LEMD3	475.775	579.973	-0.28571	0.0038454	0.031567	463.892	516.565	-0.15516	0.099466	FALSE	525.332	577.142	-0.1357	0.14165	FALSE
23710	GABARAPL1	85.7507	135.995	-0.66533	0.00022943	0.0031303	83.6045	98.8591	-0.24179	0.1915	FALSE	100.591	135.303	-0.4277	0.016451	FALSE
23786	BCL2L13	915.142	1095.52	-0.25954	0.0023958	0.021667	892.284	922.662	-0.0483	0.53637	FALSE	938.429	1090.05	-0.21607	0.0072418	FALSE
25766	PRPF40B	176.531	229.195	-0.37665	0.0055795	0.042803	172.171	198.418	-0.2047	0.12945	FALSE	201.79	228.058	-0.17654	0.17919	FALSE
25880	TMEM186	268.166	338.993	-0.33813	0.0045215	0.036064	261.501	302.351	-0.20941	0.06713	FALSE	307.522	337.308	-0.13338	0.24701	FALSE
25961	NUDT13	69.243	109.081	-0.65567	0.0010051	0.010642	67.5126	82.3796	-0.28713	0.18957	FALSE	83.7585	108.524	-0.37371	0.046838	FALSE
25970	SH2B1	1715.42	2024.76	-0.23919	0.0026381	0.023295	1672.73	1731.31	-0.049663	0.45192	FALSE	1760.83	2014.4	-0.1941	0.010925	FALSE
26013	L3MBTL1	99.0153	158.577	-0.67946	4.2729e-05	0.00074724	96.5842	127.281	-0.39815	0.019193	FALSE	129.433	157.763	-0.28555	0.072875	FALSE
26149	ZNF658	79.7213	117.723	-0.56236	0.0031367	0.026843	77.7489	76.6962	0.019667	0.90636	FALSE	77.9718	117.174	-0.58763	0.0091918	FALSE
26330	GAPDHS	101.917	157.352	-0.6266	0.00020592	0.0028554	99.3869	115.503	-0.2168	0.40487	FALSE	117.513	156.569	-0.41398	0.017066	FALSE
27031	NPHP3	36.9793	61.046	-0.72318	0.0055417	0.042569	36.0653	37.3711	-0.051313	0.87458	FALSE	38.0006	60.734	-0.67648	0.010214	FALSE
27296	TP53TG5	11.5994	25.7996	-1.1533	0.0062317	0.046548	11.3163	17.3169	-0.61378	0.22154	FALSE	17.5971	25.6803	-0.54532	0.1501	FALSE
27352	SGSM3	645.562	819.172	-0.34361	0.00014241	0.0020922	629.469	697.296	-0.14763	0.081093	FALSE	709.127	815.034	-0.20082	0.017029	FALSE
29092	LINC00339	206.853	275.222	-0.41199	0.0016965	0.016332	201.691	214.05	-0.085798	0.49325	FALSE	217.753	273.809	-0.33048	0.017324	FALSE
29767	TMOD2	1158.85	1374.75	-0.24648	0.0020217	0.018752	1130.04	1170.86	-0.051193	0.45272	FALSE	1190.92	1368.13	-0.20012	0.0080772	FALSE
30819	KCNIP2	19.4299	41.2665	-1.0867	0.0013728	0.013744	18.9348	28.3502	-0.58231	0.14076	FALSE	28.8181	41.0731	-0.51122	0.093952	FALSE
50488	MINK1	1052.4	1346.03	-0.35503	0.0062269	0.046527	1026.22	1166.29	-0.18457	0.03678	FALSE	1185.94	1339.07	-0.17521	0.18494	FALSE
50626	CYHR1	450.194	568.55	-0.33674	0.00075033	0.0084247	438.933	493.218	-0.16822	0.082789	FALSE	501.652	565.681	-0.1733	0.060509	FALSE
50853	VILL	71.0247	114.214	-0.68534	0.00077346	0.0086238	69.212	78.5865	-0.18326	0.48522	FALSE	79.9168	113.631	-0.50778	0.0077025	FALSE
51019	WASHC3	151.014	199.33	-0.40047	0.0064195	0.047679	147.243	160.185	-0.12154	0.45013	FALSE	162.939	198.306	-0.2834	0.044169	FALSE
51249	TMEM69	384.488	477.166	-0.31155	0.0041671	0.033725	374.991	379.649	-0.017813	0.88459	FALSE	386.12	474.787	-0.29823	0.013413	FALSE
51380	CSAD	96.6324	138.132	-0.51547	0.0023628	0.021394	94.2592	112.929	-0.26071	0.42662	FALSE	114.762	137.441	-0.26017	0.29161	FALSE
51564	HDAC7	1154.76	1372.25	-0.24896	0.001778	0.01691	1126.02	1191.44	-0.081479	0.25066	FALSE	1211.69	1365.36	-0.17226	0.020157	FALSE
54055	CYP4F29P	25.2739	49.7659	-0.97751	0.0011189	0.01161	24.6384	32.9915	-0.42119	0.2175	FALSE	33.5651	49.5317	-0.56139	0.048207	FALSE
54059	YBEY	315.441	408.831	-0.37413	0.00076151	0.0085106	307.554	361.432	-0.23288	0.035628	FALSE	367.522	406.742	-0.14628	0.16667	FALSE
54413	NLGN3	183.977	263.593	-0.51879	0.0013034	0.013173	179.388	210.262	-0.2291	0.092296	FALSE	213.827	262.367	-0.29515	0.043561	FALSE
54465	ETAA1	483.169	589.891	-0.28792	0.0032168	0.027379	471.186	507.118	-0.10602	0.24586	FALSE	515.773	586.96	-0.18653	0.046674	FALSE
54494	C11orf71	133.369	185.266	-0.47418	0.0058502	0.044497	130.033	140.385	-0.11052	0.48961	FALSE	142.809	184.33	-0.3682	0.025069	FALSE
54520	CCDC93	841.931	1036.83	-0.3004	0.00040426	0.0050605	820.874	905.484	-0.14153	0.11457	FALSE	920.752	1031.63	-0.16404	0.071261	FALSE
54540	FAM193B	651.877	923.743	-0.50289	9.5345e-05	0.0014866	635.648	784.549	-0.30364	0.073622	FALSE	797.602	918.991	-0.20438	0.16275	FALSE
54627	MAP10	79.0984	114.185	-0.52965	0.0061851	0.046325	77.105	91.1672	-0.24169	0.4934	FALSE	92.6438	113.618	-0.29443	0.18131	FALSE
54676	GTPBP2	1298.92	1570.59	-0.274	0.00043975	0.005427	1266.59	1363.94	-0.10683	0.11987	FALSE	1387.31	1562.71	-0.17176	0.016981	FALSE
54884	RETSAT	227.438	305.184	-0.42421	0.00074119	0.008331	221.78	247.243	-0.1568	0.20286	FALSE	251.477	303.69	-0.27217	0.026518	FALSE
54916	TMEM260	213.929	272.513	-0.34919	0.0067955	0.049852	208.65	225.333	-0.11098	0.47878	FALSE	229.095	271.138	-0.24308	0.094635	FALSE
55036	CCDC40	458.204	648.987	-0.5022	0.0002655	0.0035479	446.755	517.743	-0.21275	0.026963	FALSE	526.477	645.624	-0.29432	0.022544	FALSE
55125	CEP192	755.6	890.528	-0.23704	0.0066579	0.049093	736.786	777.062	-0.076783	0.34329	FALSE	790.21	886.175	-0.16535	0.044342	FALSE
55128	TRIM68	130.368	197.269	-0.59757	7.6455e-05	0.0012334	127.129	152.062	-0.25837	0.091768	FALSE	154.648	196.312	-0.34416	0.019191	FALSE
55140	ELP3	852.722	1022.21	-0.26154	0.0026045	0.023053	831.531	821.731	0.017104	0.87435	FALSE	835.979	1017.19	-0.28306	0.0091582	FALSE
55188	RIC8B	442.428	538.939	-0.28468	0.0056402	0.043187	431.346	489.915	-0.18369	0.063389	FALSE	498.217	536.254	-0.10614	0.25655	FALSE
55260	TMEM143	221.417	295.385	-0.41583	0.0011262	0.011668	215.895	234.855	-0.12144	0.36497	FALSE	238.842	293.921	-0.29937	0.014147	FALSE
55336	FBXL8	53.6151	91.7972	-0.77581	0.00038113	0.0048146	52.27	62.3343	-0.25404	0.29408	FALSE	63.4237	91.3322	-0.5261	0.012808	FALSE
55345	ZGRF1	567.66	685.571	-0.27228	0.0032695	0.027767	553.614	611.692	-0.14392	0.22145	FALSE	622.037	682.153	-0.1331	0.11854	FALSE
55367	PIDD1	563.988	759.959	-0.43026	0.0016255	0.015779	549.953	649.121	-0.23918	0.097163	FALSE	660.044	756.067	-0.19595	0.10227	FALSE
55374	TMCO6	170.901	231.654	-0.43881	0.0017875	0.016988	166.649	176.033	-0.079035	0.57785	FALSE	179.05	230.506	-0.36444	0.0086	FALSE
55608	ANKRD10	1302.16	1689.95	-0.37607	1.0223e-06	2.9263e-05	1269.91	1414.68	-0.15575	0.20986	FALSE	1438.36	1681.5	-0.22532	0.014831	FALSE
55619	DOCK10	531.553	659.263	-0.31064	0.0010936	0.01139	518.381	526.293	-0.021852	0.85281	FALSE	535.151	656.079	-0.29392	0.0079515	FALSE
55663	ZNF446	189.857	261.594	-0.46242	0.00066924	0.0076686	185.109	200.908	-0.11816	0.40407	FALSE	204.326	260.31	-0.34936	0.0079869	FALSE
55717	WDR11	917.787	1104.42	-0.26706	0.0015324	0.01503	894.963	950.962	-0.087559	0.24192	FALSE	967.213	1099.01	-0.1843	0.020707	FALSE
55780	ERMARD	40.8345	66.9469	-0.71323	0.0046455	0.036835	39.8114	53.7985	-0.43438	0.10307	FALSE	54.7342	66.5915	-0.28289	0.23589	FALSE
55810	FOXJ2	301.237	373.539	-0.31036	0.0067037	0.049385	293.744	344.145	-0.22846	0.034853	FALSE	349.988	371.685	-0.086775	0.43869	FALSE
55815	TSNAXIP1	47.9976	75.2547	-0.64882	0.0061287	0.046042	46.8006	58.1992	-0.31447	0.22684	FALSE	59.1675	74.8774	-0.33973	0.12855	FALSE
55904	KMT2E	1697.17	2021	-0.25194	0.0040439	0.032876	1655.15	1748.13	-0.078856	0.2929	FALSE	1777.83	2011.06	-0.17784	0.036134	FALSE
57018	CCNL1	665.537	800.794	-0.26691	0.0037391	0.030858	648.868	740.232	-0.19005	0.067396	FALSE	752.736	796.79	-0.082056	0.30949	FALSE
57187	THOC2	1511.54	1752.81	-0.21364	0.0040905	0.033185	1474.12	1468.99	0.0050318	0.94359	FALSE	1493.57	1744.03	-0.22366	0.028549	FALSE
57205	ATP10D	278.841	353.253	-0.34126	0.0041703	0.033728	271.881	289.507	-0.090619	0.44994	FALSE	294.411	351.516	-0.25576	0.026214	FALSE
57325	KAT14	340.37	425.481	-0.32199	0.003784	0.031171	331.898	355.779	-0.10024	0.35297	FALSE	361.828	423.431	-0.22682	0.034756	FALSE
57519	STARD9	429.972	629.588	-0.55016	0.00040639	0.0050767	419.345	495.319	-0.24022	0.13812	FALSE	503.544	626.396	-0.31496	0.068655	FALSE
57547	ZNF624	100.859	146.943	-0.54291	0.001357	0.013623	98.3898	112.316	-0.19099	0.25992	FALSE	114.226	146.228	-0.35633	0.035272	FALSE
57578	UNC79	77.4203	111.951	-0.53209	0.0058803	0.044631	75.49	81.1632	-0.10454	0.66555	FALSE	82.5171	111.418	-0.43322	0.020206	FALSE
57643	ZSWIM5	252.029	326.508	-0.37353	0.0017908	0.016991	245.809	269.381	-0.13211	0.24651	FALSE	273.962	324.923	-0.24612	0.037153	FALSE
57691	KIAA1586	497.361	601.446	-0.27414	0.0047573	0.037559	485.039	541.128	-0.15787	0.084326	FALSE	550.31	598.478	-0.12105	0.18311	FALSE
57711	ZNF529	477.435	577.649	-0.27489	0.0055076	0.042376	465.61	506.227	-0.12066	0.18179	FALSE	514.842	574.764	-0.15884	0.10013	FALSE
57719	ANO8	1167.01	1416.67	-0.27969	0.00091372	0.0098875	1137.89	1232.89	-0.11569	0.11247	FALSE	1253.84	1409.61	-0.16895	0.041401	FALSE
60677	CELF6	130.052	175.724	-0.43423	0.0048792	0.038329	126.842	146.257	-0.20546	0.17879	FALSE	148.772	174.852	-0.23302	0.12748	FALSE
63934	ZNF667	290.643	360.889	-0.31231	0.0067319	0.0495	283.466	287.888	-0.02233	0.8048	FALSE	292.875	359.138	-0.29425	0.010634	FALSE
64431	ACTR6	826.004	991.666	-0.26371	0.0026488	0.023381	805.385	838.614	-0.058328	0.48123	FALSE	852.833	986.78	-0.21047	0.01048	FALSE
64599	GIGYF1	2358.67	3427.83	-0.53932	0.00028699	0.0037963	2300.02	2845.96	-0.30727	0.03817	FALSE	2893.48	3409.95	-0.23694	0.10907	FALSE
64776	C11orf1	217.008	297.124	-0.45332	0.0033564	0.028393	211.616	228.556	-0.1111	0.38835	FALSE	232.425	295.662	-0.34718	0.010682	FALSE
64779	MTHFSD	210.234	285.892	-0.44348	0.00056252	0.0066461	205.046	228.551	-0.15657	0.20445	FALSE	232.496	284.503	-0.29124	0.02213	FALSE
64780	MICAL1	1475.79	1861.43	-0.33493	0.0011091	0.011526	1439.08	1601.82	-0.15456	0.15943	FALSE	1628.67	1851.85	-0.18528	0.11117	FALSE
64802	NMNAT1	141.241	195.067	-0.46581	0.0022635	0.020661	137.713	145.67	-0.081046	0.61483	FALSE	148.187	194.1	-0.38939	0.0095213	FALSE
64857	PLEKHG2	968.578	1166.17	-0.26784	0.0009635	0.010299	944.534	1035.96	-0.1333	0.10995	FALSE	1053.4	1160.27	-0.1394	0.13582	FALSE
65982	ZSCAN18	550.562	675.331	-0.29469	0.0017309	0.016563	536.894	581.346	-0.11476	0.19437	FALSE	591.234	671.972	-0.18467	0.038058	FALSE
79018	GID4	299.908	385.717	-0.36302	0.0017023	0.016362	292.431	306.382	-0.067237	0.57181	FALSE	311.574	383.802	-0.30079	0.0070653	FALSE
79629	OCEL1	100.297	140.933	-0.49074	0.0064581	0.047935	97.7907	125.333	-0.358	0.042222	FALSE	127.464	140.235	-0.13775	0.42296	FALSE
79640	C22orf46	398.801	506.522	-0.34496	0.000904	0.0097964	388.877	429.949	-0.14485	0.33669	FALSE	437.262	503.988	-0.20489	0.047841	FALSE
79664	ICE2	1116.14	1336.84	-0.26031	0.0014556	0.014409	1088.31	1142.41	-0.069992	0.34367	FALSE	1161.89	1330.31	-0.19529	0.010252	FALSE
79730	NSUN7	134.931	180.564	-0.42029	0.0055593	0.04269	131.609	137.324	-0.061324	0.65755	FALSE	139.718	179.677	-0.36289	0.018218	FALSE
79735	TBC1D17	420.094	517.511	-0.30088	0.0036164	0.030044	409.565	435.725	-0.089328	0.39898	FALSE	443.073	514.892	-0.21673	0.02537	FALSE
79797	ZNF408	279.568	352.204	-0.33321	0.0055302	0.042494	272.573	295.402	-0.11603	0.32243	FALSE	300.493	350.511	-0.22213	0.056715	FALSE
79823	CAMKMT	191.481	252.465	-0.39888	0.0035421	0.029641	186.691	197.941	-0.084423	0.52873	FALSE	201.366	251.228	-0.31918	0.018433	FALSE
79830	ZMYM1	327.716	415.353	-0.34189	0.0025715	0.022835	319.59	344.015	-0.10625	0.33184	FALSE	349.891	413.364	-0.24051	0.056921	FALSE
79933	SYNPO2L	2.96832	11.9105	-2.0045	0.0065225	0.048291	2.88977	7.90535	-1.4519	0.14749	FALSE	8.02546	11.8505	-0.56229	0.3208	FALSE
80034	CSRNP3	450.483	550.114	-0.28826	0.0036132	0.030044	439.353	455.539	-0.052192	0.76322	FALSE	463.191	547.477	-0.24119	0.075801	FALSE
80726	IQCN	13.2413	34.2277	-1.3701	0.00036287	0.004635	12.9148	18.0334	-0.48165	0.37503	FALSE	18.3157	34.0404	-0.89416	0.030615	FALSE
81794	ADAMTS10	273.371	415.246	-0.60311	0.00010409	0.001607	266.587	322.063	-0.27274	0.016677	FALSE	327.513	413.087	-0.33489	0.013144	FALSE
83591	THAP2	242.742	359.875	-0.56807	0.0038415	0.031556	236.746	250.333	-0.08051	0.5151	FALSE	254.585	358.12	-0.4923	0.01139	FALSE
84060	RBM48	357.528	481.545	-0.42961	0.00044832	0.0055241	348.581	391.434	-0.16728	0.11565	FALSE	398.093	479.164	-0.26741	0.0099879	FALSE
84179	SLC49A3	14.8904	42.9418	-1.528	1.3547e-05	0.00028046	14.5203	25.9318	-0.83664	0.12521	FALSE	26.3457	42.7232	-0.69745	0.02138	FALSE
84251	SGIP1	208.647	276.238	-0.40485	0.001572	0.015361	203.444	227.798	-0.16312	0.20399	FALSE	231.732	274.826	-0.24606	0.046003	FALSE
84314	TMEM107	100.797	147.794	-0.55214	0.00109	0.011368	98.2865	117.233	-0.25431	0.14805	FALSE	119.249	147.084	-0.30266	0.063009	FALSE
84364	ARFGAP2	1207.18	1446.58	-0.261	0.0012226	0.01248	1177.08	1246.31	-0.08246	0.23361	FALSE	1267.63	1439.34	-0.18327	0.016071	FALSE
84436	ZNF528	165.597	234.074	-0.49929	0.0004002	0.0050177	161.462	182.078	-0.17337	0.22601	FALSE	185.205	232.898	-0.33057	0.01588	FALSE
84460	ZMAT1	65.356	100.315	-0.61814	0.0025785	0.022872	63.7324	80.6058	-0.33886	0.12615	FALSE	81.9524	99.7967	-0.28421	0.1345	FALSE
84514	GHDC	324.377	421.642	-0.37834	0.00081286	0.0089823	316.276	347.939	-0.13765	0.2102	FALSE	353.859	419.544	-0.24565	0.023785	FALSE
84671	ZNF347	266.749	350.083	-0.39222	0.00090101	0.0097729	260.174	279.619	-0.10398	0.34923	FALSE	284.408	348.36	-0.29261	0.012189	FALSE
84680	ACCS	86.1654	153.912	-0.83693	1.6701e-06	4.4863e-05	84.0138	123.921	-0.56072	0.0018837	FALSE	126.004	153.122	-0.28121	0.079543	FALSE
84684	INSM2	4621.64	5315.74	-0.20187	0.0034114	0.028765	4506.14	4699.81	-0.06071	0.26962	FALSE	4780.56	5289.77	-0.14602	0.020442	FALSE
84698	CAPS2	41.1609	72.5203	-0.81711	0.00091326	0.0098875	40.1286	48.6507	-0.27783	0.32977	FALSE	49.4868	72.1528	-0.54401	0.020711	FALSE
84851	TRIM52	204.238	267.572	-0.38967	0.002833	0.024719	199.169	225.484	-0.17903	0.38712	FALSE	229.209	266.226	-0.21599	0.13459	FALSE
84856	LINC00839	373.273	469.022	-0.32942	0.002451	0.022019	363.925	393.866	-0.11406	0.33923	FALSE	400.518	466.7	-0.22063	0.033206	FALSE
84859	LRCH3	742.228	883.164	-0.25082	0.0045485	0.036227	723.824	749.699	-0.050673	0.50504	FALSE	762.533	878.861	-0.20484	0.016386	FALSE
84960	CCDC183	28.0362	52.694	-0.91035	0.0017531	0.016715	27.3358	43.0252	-0.65439	0.031481	FALSE	43.7485	52.4279	-0.2611	0.34185	FALSE
84984	CEP19	120.542	165.858	-0.46042	0.004194	0.033908	117.548	126.629	-0.10736	0.5488	FALSE	128.765	165.031	-0.35799	0.021687	FALSE
85369	STRIP1	1000.12	1172.47	-0.22939	0.0061286	0.046042	975.185	992.937	-0.026026	0.73417	FALSE	1009.87	1166.72	-0.20829	0.0082466	FALSE
85378	TUBGCP6	1200.73	1572.23	-0.3889	0.00080295	0.0088977	1170.96	1357.92	-0.21371	0.089104	FALSE	1380.63	1564.08	-0.17999	0.18829	FALSE
88455	ANKRD13A	492.577	603.403	-0.29277	0.0022793	0.020757	480.388	506.487	-0.076326	0.39583	FALSE	515.09	600.431	-0.22117	0.016594	FALSE
89782	LMLN	113.344	175.803	-0.63325	8.119e-05	0.0012977	110.501	133.152	-0.26902	0.11343	FALSE	135.426	174.952	-0.36946	0.015677	FALSE
90321	ZNF766	282.622	360.972	-0.35301	0.002407	0.02176	275.631	295.771	-0.10174	0.36049	FALSE	300.867	359.24	-0.25582	0.024841	FALSE
90507	SCRN2	743.479	900.734	-0.27681	0.0017291	0.016553	724.885	768.789	-0.084835	0.30539	FALSE	781.918	896.23	-0.19685	0.017362	FALSE
90933	TRIM41	974.726	1234.42	-0.34076	0.00054486	0.0064929	950.449	1054.81	-0.1503	0.041419	FALSE	1072.68	1228.13	-0.19523	0.066721	FALSE
91355	LRP5L	134.463	204.68	-0.60616	3.898e-05	0.00069203	131.145	160.395	-0.29046	0.057723	FALSE	163.11	203.661	-0.32032	0.021335	FALSE
91947	ARRDC4	227.799	302.593	-0.40962	0.001176	0.012082	222.153	242.784	-0.12812	0.28114	FALSE	246.973	301.091	-0.28585	0.022958	FALSE
92170	MTG1	913.226	1083.36	-0.24647	0.0037103	0.03066	890.447	932.213	-0.06613	0.37345	FALSE	948.201	1077.98	-0.18507	0.022035	FALSE
93474	ZNF670	328.967	411.272	-0.32215	0.004432	0.035479	320.823	335.771	-0.065696	0.51787	FALSE	341.558	409.285	-0.26097	0.021249	FALSE
112755	STX1B	234.292	307.78	-0.3936	0.0012771	0.012948	228.49	245.699	-0.10476	0.41093	FALSE	249.851	306.227	-0.29353	0.012315	FALSE
112942	CFAP36	528.424	648.78	-0.29603	0.0024765	0.022218	515.266	564.904	-0.13269	0.14457	FALSE	574.48	645.629	-0.16845	0.07108	FALSE
113451	AZIN2	111.724	154.841	-0.47085	0.0048007	0.037826	108.905	115.929	-0.090173	0.64168	FALSE	117.906	154.054	-0.3858	0.017381	FALSE
114819	CROCCP3	113.333	159.424	-0.4923	0.0027288	0.023943	110.49	123.624	-0.16205	0.36727	FALSE	125.694	158.592	-0.33541	0.039886	FALSE
115330	GPR146	33.5823	56.4512	-0.7493	0.0063762	0.047402	32.7505	37.5524	-0.19739	0.50624	FALSE	38.1978	56.1895	-0.55681	0.043593	FALSE
115548	FCHO2	155.681	221.216	-0.50687	0.00039155	0.0049276	151.809	172.898	-0.18766	0.20627	FALSE	175.832	220.132	-0.32418	0.018262	FALSE
119392	SFR1	125.153	169.664	-0.43899	0.0065619	0.048477	122.015	144.236	-0.24137	0.13504	FALSE	146.701	168.836	-0.20274	0.20085	FALSE
122553	TRAPPC6B	287.588	359.106	-0.32041	0.006197	0.046362	280.448	289.217	-0.044424	0.69247	FALSE	294.124	357.375	-0.28101	0.014675	FALSE
126133	ALDH16A1	704.047	855.349	-0.28084	0.0017642	0.0168	686.468	748.542	-0.12489	0.12191	FALSE	761.416	851.103	-0.16065	0.060792	FALSE
126248	WDR88	62.9052	95.7661	-0.60634	0.0037244	0.030755	61.3569	63.6945	-0.053942	0.82235	FALSE	64.7713	95.2941	-0.55703	0.0078874	FALSE
126823	KLHDC9	24.249	44.5582	-0.87776	0.0054725	0.042159	23.6387	27.5833	-0.22265	0.59196	FALSE	28.0629	44.3258	-0.65948	0.029488	FALSE
128239	IQGAP3	1931.92	2504.16	-0.37429	0.00022648	0.0031022	1883.88	2097.09	-0.15468	0.032162	FALSE	2132.48	2491.48	-0.22447	0.033122	FALSE
128272	ARHGEF19	274.763	347.871	-0.34036	0.0037212	0.030739	267.884	277.889	-0.052901	0.65732	FALSE	282.658	346.111	-0.29218	0.01054	FALSE
128387	TATDN3	285.337	363.639	-0.34984	0.0028651	0.024935	278.218	300.803	-0.11261	0.30533	FALSE	305.997	361.893	-0.24205	0.037139	FALSE
132158	GLYCTK	164.401	237.938	-0.53337	0.00014245	0.0020922	160.308	184.032	-0.1991	0.17066	FALSE	187.126	236.728	-0.33922	0.01158	FALSE
142679	DUSP19	39.1105	73.4183	-0.90858	0.00022878	0.0031245	38.1482	50.4964	-0.40456	0.14024	FALSE	51.3468	73.0472	-0.50856	0.028964	FALSE
142680	SLC34A3	41.6816	77.6899	-0.89831	0.00048791	0.0059404	40.6486	66.9154	-0.71913	0.005544	FALSE	68.0169	77.2993	-0.18456	0.44793	FALSE
146198	ZFP90	976.781	1237.03	-0.34077	0.00019152	0.0026953	952.502	989.748	-0.055338	0.57929	FALSE	1006.53	1230.97	-0.2904	0.0097937	FALSE
146705	TEPSIN	257.469	380.333	-0.56287	5.9244e-06	0.0001367	251.119	281.41	-0.1643	0.36449	FALSE	286.072	378.372	-0.40342	0.0096514	FALSE
146880	ARHGAP27P1	85.4305	148.387	-0.79654	4.2675e-05	0.00074704	83.3163	103.7	-0.31574	0.27505	FALSE	105.415	147.627	-0.48587	0.0093065	FALSE
148137	PROSER3	349.117	440.915	-0.33679	0.0017198	0.016497	340.48	370.222	-0.12082	0.2493	FALSE	376.5	438.748	-0.22074	0.031802	FALSE
150568	LINC01102	95.4533	138.512	-0.53714	0.0061391	0.046075	93.0584	99.763	-0.10037	0.62551	FALSE	101.477	137.779	-0.4412	0.01966	FALSE
154442	BVES-AS1	52.9909	84.2123	-0.66829	0.0029416	0.025516	51.6641	62.6009	-0.27702	0.27546	FALSE	63.6479	83.8199	-0.39718	0.060909	FALSE
155368	METTL27	0.361666	7.82373	-4.4351	0.00069764	0.0079323	0.354023	6.94308	-4.2937	0.0014566	FALSE	7.07081	7.79075	-0.13989	0.93047	FALSE
155435	RBM33	1173.34	1603.43	-0.45054	9.4192e-09	4.1323e-07	1144.17	1299.03	-0.18313	0.17126	FALSE	1320.75	1595.4	-0.27257	0.010688	FALSE
162972	ZNF550	303.218	394.268	-0.37882	0.0033867	0.028608	295.629	314.356	-0.088611	0.44637	FALSE	319.789	392.344	-0.295	0.041352	FALSE
165186	TOGARAM2	24.1279	44.5474	-0.88464	0.0040793	0.033105	23.5343	30.79	-0.38769	0.31606	FALSE	31.2965	44.3221	-0.50202	0.096183	FALSE
196872	LINC00638	59.5541	95.3119	-0.67846	0.0012793	0.012958	58.0904	65.0191	-0.16256	0.5034	FALSE	66.1121	94.8337	-0.52048	0.011368	FALSE
200030	NBPF11	321.783	398.831	-0.30969	0.005638	0.043187	313.711	343.735	-0.13186	0.51161	FALSE	349.419	396.841	-0.1836	0.22206	FALSE
200186	CRTC2	840.928	1011.5	-0.26644	0.0016794	0.016209	819.978	838.388	-0.032032	0.73644	FALSE	852.535	1006.35	-0.2393	0.020859	FALSE
220074	LRTOMT	130.379	178.829	-0.45587	0.0029992	0.025911	127.139	143.013	-0.16974	0.27149	FALSE	145.472	177.98	-0.29097	0.055202	FALSE
220906	WAC-AS1	594.199	751.092	-0.33804	0.00029441	0.0038858	579.404	621.253	-0.10061	0.23499	FALSE	631.931	747.459	-0.24223	0.006945	FALSE
220972	MARCHF8	66.5692	100.831	-0.59901	0.0031351	0.026839	64.9059	71.2096	-0.13372	0.56072	FALSE	72.4269	100.351	-0.47046	0.018057	FALSE
221078	NSUN6	244.956	321.189	-0.3909	0.0014203	0.014124	238.876	270.726	-0.18057	0.14225	FALSE	275.274	319.602	-0.21541	0.063501	FALSE
221481	ARMC12	32.5247	61.0697	-0.90892	0.0053832	0.041622	31.7387	43.7051	-0.46156	0.27601	FALSE	44.4133	60.7434	-0.45173	0.19075	FALSE
221711	SYCP2L	66.9124	102.357	-0.61326	0.0020619	0.019079	65.2619	79.0925	-0.2773	0.20282	FALSE	80.3994	101.827	-0.34087	0.069556	FALSE
221927	BRAT1	1667.4	1981.03	-0.24865	0.0012132	0.0124	1625.72	1712.18	-0.074758	0.27508	FALSE	1741.32	1971.1	-0.17882	0.010728	FALSE
222865	TMEM130	334.922	424.503	-0.34195	0.0016106	0.01566	326.619	355.453	-0.12205	0.25717	FALSE	361.471	422.419	-0.2248	0.029286	FALSE
252884	ZNF396	27.5967	54.2396	-0.97485	0.00087845	0.0095812	26.9009	44.7197	-0.73325	0.015937	FALSE	45.489	53.9769	-0.24683	0.37324	FALSE
253769	WDR27	902.063	1146.95	-0.3465	0.00038979	0.0049081	879.542	977.792	-0.15277	0.13768	FALSE	994.19	1141.22	-0.19899	0.089074	FALSE
254122	SNX32	44.6154	81.0413	-0.86112	0.0006856	0.0078067	43.481	53.9715	-0.31181	0.25908	FALSE	54.8791	80.6216	-0.55491	0.011537	FALSE
254531	LPCAT4	502.275	667.088	-0.4094	0.00075882	0.0084846	489.747	576.193	-0.23452	0.19103	FALSE	585.795	663.695	-0.18012	0.14666	FALSE
256364	EML3	687.659	884.554	-0.36326	4.229e-05	0.00074301	670.526	748.205	-0.15814	0.054315	FALSE	760.884	880.045	-0.2099	0.011526	FALSE
257194	NEGR1	154.96	218.239	-0.49401	0.00053299	0.0063804	151.122	166.956	-0.14375	0.30519	FALSE	169.862	217.148	-0.35432	0.012242	FALSE
261734	NPHP4	531.221	661.128	-0.31562	0.00084909	0.0092997	518.016	584.921	-0.17525	0.051407	FALSE	594.853	657.79	-0.14509	0.095265	FALSE
283232	TMEM80	106.411	163.089	-0.61601	0.0033013	0.027997	103.733	118.52	-0.19226	0.4751	FALSE	120.538	162.273	-0.42894	0.061382	FALSE
283417	DPY19L2	163.842	222.579	-0.44201	0.0037966	0.03123	159.811	196.634	-0.29914	0.24481	FALSE	199.857	221.452	-0.14802	0.44157	FALSE
283481	FGF14-AS2	60.2397	105.992	-0.81516	9.0418e-05	0.0014211	58.7207	81.417	-0.47146	0.092234	FALSE	82.7829	105.49	-0.34971	0.11976	FALSE
283948	NHLRC4	7.64583	20.3499	-1.4123	0.0064989	0.048186	7.44753	10.8667	-0.54508	0.54658	FALSE	11.0537	20.2591	-0.87404	0.086873	FALSE
284309	ZNF776	405.336	551.436	-0.44408	6.0737e-05	0.0010084	395.259	443.25	-0.16532	0.095046	FALSE	450.832	548.769	-0.28361	0.014061	FALSE
284349	ZNF283	231.242	295.479	-0.35365	0.0044839	0.035834	225.516	250.363	-0.15079	0.21741	FALSE	254.641	294.03	-0.20749	0.085958	FALSE
284359	IZUMO1	1.65615	10.1564	-2.6165	0.0031069	0.026646	1.61267	4.72017	-1.5494	0.20016	FALSE	4.7963	10.0997	-1.0743	0.13322	FALSE
285267	ZNF619	122.705	181.967	-0.56848	0.00035613	0.0045623	119.643	132.197	-0.14395	0.40724	FALSE	134.46	181.052	-0.42923	0.015396	FALSE
285908	LINC00174	64.1577	105.192	-0.71333	0.00048387	0.0059034	62.554	74.2503	-0.24729	0.26988	FALSE	75.5224	104.682	-0.47104	0.017078	FALSE
286046	XKR6	78.8422	125.015	-0.66506	0.00037235	0.0047289	76.8806	86.7756	-0.17467	0.38365	FALSE	88.2889	124.406	-0.49475	0.0070382	FALSE
286495	TTC3P1	78.3285	120.604	-0.62267	0.00099152	0.010527	76.3677	109.015	-0.51349	0.0074611	FALSE	110.858	119.987	-0.11416	0.50411	FALSE
338707	B4GALNT4	3963.75	4699.3	-0.24558	0.002527	0.022568	3864.65	4158.15	-0.1056	0.068681	FALSE	4228.72	4675.34	-0.14485	0.053583	FALSE
338799	LINC01089	116.225	236.038	-1.0221	1.2575e-05	0.00026193	113.345	155.681	-0.45786	0.041623	FALSE	158.27	234.785	-0.56895	0.0070887	FALSE
339829	CCDC39	62.6356	95.5007	-0.60853	0.0036218	0.030044	61.0979	71.0572	-0.21786	0.32196	FALSE	72.2604	95.0468	-0.39543	0.055763	FALSE
346157	ZNF391	107.836	151.87	-0.494	0.0033928	0.028638	105.147	129.662	-0.30235	0.11126	FALSE	131.824	151.114	-0.19702	0.22202	FALSE
375260	WASH2P	93.7888	141.034	-0.58856	0.00065726	0.0075718	91.4766	107.227	-0.22919	0.19731	FALSE	109.058	140.304	-0.36346	0.031905	FALSE
375341	C3orf62	122.659	179.912	-0.55264	0.0004162	0.0051742	119.596	136.757	-0.19345	0.25025	FALSE	139.063	179.022	-0.36439	0.015005	FALSE
389610	XKR5	71.7721	109.053	-0.60354	0.0024248	0.021871	69.9646	81.7282	-0.22421	0.54246	FALSE	83.108	108.534	-0.38508	0.085524	FALSE
392862	GRID2IP	20.1851	46.7816	-1.2126	0.00015178	0.0022113	19.6755	35.5833	-0.8548	0.021762	FALSE	36.2034	46.5445	-0.36249	0.222	FALSE
399761	BMS1P1	66.0891	116.986	-0.82386	0.0029475	0.025558	64.4722	85.5646	-0.40834	0.10456	FALSE	86.978	116.398	-0.42034	0.085753	FALSE
400027	LINC00938	170.746	235.895	-0.46629	0.00095323	0.010231	166.47	181.789	-0.12701	0.37483	FALSE	184.928	234.698	-0.34384	0.012791	FALSE
400073	C12orf76	196.425	258.565	-0.39655	0.0027106	0.023864	191.588	195.491	-0.029099	0.86965	FALSE	198.751	257.283	-0.37239	0.0085503	FALSE
400242	DICER1-AS1	21.1109	42.3754	-1.0052	0.002254	0.02059	20.573	32.5567	-0.6622	0.068455	FALSE	33.1087	42.1485	-0.34827	0.23343	FALSE
401321	LINC00997	113.86	164.063	-0.52699	0.0010812	0.011311	111.037	131.928	-0.24871	0.14194	FALSE	134.151	163.286	-0.28354	0.064085	FALSE
414918	DENND6B	197.511	270.756	-0.45506	0.0017908	0.016991	192.609	204.064	-0.083346	0.54414	FALSE	207.494	269.349	-0.37641	0.032325	FALSE
440300	LOC440300	123.832	174.518	-0.49498	0.0017331	0.01657	120.752	152.401	-0.33583	0.11412	FALSE	154.944	173.625	-0.16422	0.32774	FALSE
440456	PLEKHM1P1	128.008	223.803	-0.806	6.9813e-05	0.0011382	124.787	181.129	-0.53754	0.00040871	FALSE	184.186	222.62	-0.27342	0.10204	FALSE
440503	PLIN5	42.5189	79.9147	-0.91035	0.00011668	0.0017598	41.4539	62.783	-0.59887	0.015588	FALSE	63.8711	79.4948	-0.3157	0.15298	FALSE
440515	ZNF506	230.119	310.748	-0.43336	0.0041654	0.033725	224.374	249.059	-0.15058	0.24225	FALSE	253.28	309.289	-0.28822	0.036352	FALSE
440836	ODF3B	132.052	239.479	-0.85879	0.00027367	0.0036385	128.772	171.529	-0.41364	0.0067151	FALSE	174.433	238.192	-0.44945	0.031021	FALSE
441124	GTF2IP20	128.297	176.571	-0.46076	0.002598	0.023019	125.107	153.025	-0.2906	0.061565	FALSE	155.622	175.684	-0.17493	0.23749	FALSE
643719	SCGB1B2P	51.6638	80.6134	-0.64186	0.0043392	0.034903	50.3918	53.8639	-0.096128	0.67553	FALSE	54.8089	80.2144	-0.54945	0.016172	FALSE
645212	EIF3J-DT	156.135	214.067	-0.45527	0.0019169	0.01795	152.239	187.123	-0.29765	0.04313	FALSE	190.288	213.026	-0.16284	0.23906	FALSE
646851	FAM227A	46.2602	83.1985	-0.84679	0.00025048	0.0033778	45.1028	60.2637	-0.41807	0.091071	FALSE	61.3158	82.765	-0.43276	0.050241	FALSE
728294	D2HGDH	325.8	447.289	-0.45722	0.00047797	0.0058345	317.662	364.769	-0.19949	0.071865	FALSE	370.9	444.993	-0.26275	0.04706	FALSE
730183	LOC730183	26.8947	53.2748	-0.98613	0.00078883	0.0087702	26.2141	29.5663	-0.17361	0.73486	FALSE	30.0514	52.9879	-0.81823	0.010846	FALSE
100128966	LOC100128966	2.05318	13.5942	-2.7271	0.00091849	0.0099261	2.00358	6.87026	-1.7778	0.09202	FALSE	6.9812	13.525	-0.95408	0.16248	FALSE
100129203	LOC100129203	4.34774	14.4108	-1.7288	0.0061329	0.046058	4.23636	6.76896	-0.67611	0.46384	FALSE	6.87885	14.3424	-1.06	0.060644	FALSE
100130417	LINC02593	125.052	194.622	-0.63815	6.2869e-05	0.0010387	121.951	160.452	-0.39584	0.011432	FALSE	163.142	193.602	-0.24697	0.11041	FALSE
100131564	CCDC18-AS1	60.1766	117.841	-0.96956	0.0018077	0.017117	58.7372	75.9734	-0.37122	0.2185	FALSE	77.2725	117.23	-0.60131	0.0067889	FALSE
100134868	LOC100134868	49.3207	78.4077	-0.6688	0.0060201	0.0454	48.0861	62.5428	-0.37922	0.14554	FALSE	63.5769	78.0471	-0.29584	0.182	FALSE
100287049	LOC100287049	18.9685	36.5795	-0.94743	0.0062634	0.046726	18.4977	23.3842	-0.33819	0.40527	FALSE	23.7858	36.3804	-0.61306	0.066395	FALSE
100287171	WASHC1	1206.63	1846.21	-0.61359	0.00030906	0.0040451	1176.72	1567.2	-0.41342	0.060244	FALSE	1593.09	1836.62	-0.20523	0.2349	FALSE
100289097	FRG1CP	247.294	313.151	-0.34063	0.0045672	0.036344	241.218	246.823	-0.033139	0.76387	FALSE	251.057	311.632	-0.31183	0.010457	FALSE
100302692	FTX	29.7878	54.1008	-0.86093	0.0025432	0.022669	29.0478	33.6136	-0.21062	0.54747	FALSE	34.1784	53.8293	-0.65531	0.017931	FALSE
100422781	LOC100422781	16.6428	36.5267	-1.134	0.004369	0.035058	16.2119	24.4992	-0.59569	0.19028	FALSE	24.9264	36.3555	-0.5445	0.13033	FALSE
100505648	RAD51-AS1	19.4829	44.0483	-1.1769	0.00036643	0.0046613	18.9902	30.4785	-0.68254	0.083397	FALSE	30.9776	43.8194	-0.50034	0.083343	FALSE
100505881	MAGI2-AS3	1481.26	1717.78	-0.21372	0.0055659	0.042727	1444.46	1531.78	-0.084673	0.19401	FALSE	1557.86	1709.3	-0.13384	0.065053	FALSE
100507599	LOC100507599	44.42	71.366	-0.68403	0.0050244	0.039195	43.3	45.2626	-0.063953	0.87603	FALSE	46.0447	70.9931	-0.62464	0.0089145	FALSE
100887750	MRPS31P5	217.788	278.859	-0.35661	0.0046359	0.036773	212.379	229.997	-0.11497	0.36156	FALSE	233.905	277.479	-0.24646	0.04445	FALSE
101805492	CASC9	47.2178	75.6874	-0.68072	0.0047737	0.037649	46.0329	47.7095	-0.051612	0.90767	FALSE	48.5299	75.3275	-0.6343	0.0074877	FALSE
101928043	LINC01635	2.0426	14.646	-2.842	0.0028226	0.024637	1.99222	8.15899	-2.034	0.025404	FALSE	8.29437	14.5746	-0.81326	0.22874	FALSE
101928424	LOC101928424	0.957606	9.16106	-3.258	0.0016362	0.01587	0.930156	5.38631	-2.5338	0.046695	FALSE	5.47828	9.11827	-0.73504	0.31723	FALSE
101929185	LOC101929185	40.7313	78.2609	-0.94215	0.0011635	0.011975	39.724	42.6185	-0.10147	0.8757	FALSE	43.287	77.8551	-0.84686	0.02465	FALSE
102723316	FRG1DP	12.3304	27.7622	-1.1709	0.0058863	0.044648	12.0124	20.7847	-0.791	0.20459	FALSE	21.1259	27.6299	-0.38722	0.28606	FALSE
102724023	GATD3B	335.428	422.132	-0.33169	0.0032357	0.027509	327.044	346.984	-0.085386	0.4384	FALSE	352.949	420.065	-0.25116	0.02104	FALSE
102724851	LOC102724851	89.1894	144.207	-0.6932	0.0007893	0.0087713	86.9836	98.784	-0.18353	0.52476	FALSE	100.408	143.485	-0.51501	0.01864	FALSE
103689912	TBX2-AS1	301.16	381.535	-0.34129	0.0025615	0.022787	293.662	327.56	-0.1576	0.1479	FALSE	333.159	379.575	-0.18818	0.085085	FALSE
105370297	LOC105370297	37.3085	62.594	-0.74652	0.0059468	0.045019	36.4057	46.6314	-0.35714	0.17803	FALSE	47.4528	62.2623	-0.39187	0.12519	FALSE
105372764	LOC105372764	44.7145	71.6447	-0.68012	0.0054553	0.042069	43.5831	54.8262	-0.3311	0.21506	FALSE	55.7635	71.2908	-0.35439	0.11697	FALSE
105373150	LOC105373150	1.95057	10.9547	-2.4896	0.0035307	0.029569	1.8972	4.34383	-1.1951	0.34204	FALSE	4.41907	10.9081	-1.3036	0.06155	FALSE
105373195	LOC105373195	18.018	35.0591	-0.96035	0.0067605	0.049679	17.5746	24.8819	-0.5016	0.33646	FALSE	25.2715	34.885	-0.46509	0.15612	FALSE
105375334	LOC105375334	111.527	153.322	-0.45918	0.0044682	0.035744	108.781	150.107	-0.46456	0.0039557	FALSE	152.638	152.538	0.00094398	0.96176	FALSE
105376023	LOC105376023	15.2272	32.5042	-1.094	0.0044191	0.035387	14.8488	25.1434	-0.75983	0.064335	FALSE	25.5733	32.3466	-0.33898	0.34809	FALSE
105376536	LOC105376536	25.6778	51.7307	-1.0105	0.0013572	0.013623	25.0378	42.0115	-0.74668	0.11276	FALSE	42.7102	51.4832	-0.26952	0.42552	FALSE
105377540	SAP30-DT	69.1225	118.377	-0.77616	0.0021647	0.019922	67.3892	84.061	-0.31892	0.28019	FALSE	85.5309	117.786	-0.46165	0.09626	FALSE
105377766	LOC105377766	2.69158	11.9267	-2.1477	0.0038959	0.031925	2.62369	5.61079	-1.0966	0.26708	FALSE	5.70684	11.8575	-1.055	0.10573	FALSE
105379028	LOC105379028	27.7665	62.4775	-1.17	2.1511e-05	0.00041403	27.0768	38.6023	-0.51163	0.10042	FALSE	39.2719	62.1471	-0.66219	0.01062	FALSE
105379251	LOC105379251	22.0819	49.1502	-1.1543	0.003975	0.032404	21.5378	36.8206	-0.77364	0.022907	FALSE	37.4329	48.9137	-0.38593	0.25801	FALSE
105379426	LOC105379426	21.8441	50.7365	-1.2158	7.1566e-05	0.0011641	21.3115	28.5969	-0.42423	0.22529	FALSE	29.09	50.5013	-0.7958	0.0072105	FALSE
105379527	LOC105379527	269.871	340.754	-0.33646	0.0045321	0.03612	263.166	275.231	-0.064672	0.59108	FALSE	279.949	339.062	-0.27638	0.016312	FALSE
107984333	LOC107984333	0.319202	5.9114	-4.211	0.0058624	0.044524	0.310052	1.7302	-2.4804	0.40504	FALSE	1.75688	5.88385	-1.7437	0.099172	FALSE
107984836	LOC107984836	54.6966	98.9733	-0.85559	0.00030871	0.0040446	53.3278	63.9771	-0.26267	0.28186	FALSE	65.0708	98.4654	-0.59761	0.0067715	FALSE
107984841	LOC107984841	6.50352	17.8647	-1.4578	0.0068005	0.049852	6.34632	14.9783	-1.2389	0.083493	FALSE	15.2098	17.7747	-0.22482	0.61391	FALSE
107985885	LOC107985885	5.66701	18.2229	-1.6851	0.0027728	0.024275	5.52054	7.65238	-0.4711	0.57472	FALSE	7.78417	18.1279	-1.2196	0.02156	FALSE
107987372	LOC107987372	16.8905	35.4878	-1.0711	0.0035794	0.029849	16.4686	22.0809	-0.42308	0.3224	FALSE	22.4524	35.3115	-0.65327	0.064074	FALSE
109286553	ARHGAP27P1-BPTFP1-KPNA2P3	68.6287	125.824	-0.87452	0.0011296	0.011692	66.937	76.2987	-0.18885	0.37266	FALSE	77.5855	125.156	-0.68987	0.0072077	FALSE
110806298	C17orf113	41.044	68.4206	-0.73726	0.0035622	0.029753	40.008	45.4499	-0.18399	0.57523	FALSE	46.1904	68.0874	-0.5598	0.020877	FALSE
112268007	GRM3-AS1	8.61338	22.3212	-1.3738	0.0039039	0.031968	8.40805	9.18689	-0.1278	0.89903	FALSE	9.3334	22.2135	-1.251	0.0082723	FALSE

## Sheet: 7DEGs
Supplementary Table 3. Signature upregulated DEGs of 2BmCherry in comparison with mCherry transcriptome.
Gene ID	Gene symbol	2BmCherry related to mCherry					2BmCherry related to SHSY5Y					mCherry related to SHSY5Y
		Read count 2BmCherry	Read count mCherry	Log2Fold change	p-value	p-adj	Read count 2BmCherry	Read count SHSY5Y	Log2Fold change	p-value	p-adj	Read count mCher	Read count SHSY5Y	Log2Fold change	p-value	p-adj
6347	CCL2	108.656	5.76264	4.2369	3.6697e-40	8.5695e-36	111.443	0.627493	7.4725	2.3745e-54	3.9957e-51	5.8555	0.62403	3.2301	0.015782	FALSE
5971	RELB	115.713	44.1189	1.3911	2.6633e-07	0.0020731	118.732	25.4705	2.2208	1.5555e-11	1.1732e-09	44.8832	25.3397	0.82477	0.0091507	FALSE
9235	IL32	18.854	0.687726	4.7769	9.8578e-09	0.0001151	19.3521	0.62426	4.9542	9.2895e-09	4.0907e-07	0.697671	0.622625	0.16418	1	FALSE
5327	PLAT	111.606	59.5686	0.90579	5.1177e-06	0.019918	114.472	71.3103	0.68281	0.00046794	0.0057239	60.6031	70.947	-0.22735	0.32882	FALSE
9536	PTGES	153.656	84.9941	0.85427	3.7308e-07	0.002178	157.604	76.1537	1.0493	1.9432e-09	9.8876e-08	86.4581	75.7714	0.19035	0.33661	FALSE
22822	PHLDA1	48.9014	16.7233	1.548	1.2034e-06	0.0056203	50.1648	4.82325	3.3786	9.2675e-16	1.1491e-13	16.9966	4.7966	1.8252	0.014749	FALSE
3604	TNFRSF9	19.3485	0.318586	5.9244	1.2407e-05	0.04139	19.8481	0.315363	5.9758	9.7259e-06	0.00021099	0.325678	0.312717	0.058589	1	FALSE
