# Supplementary material for: Transcriptome of human neuroblastoma SH-SY5Y cells in response to 2B protein of enterovirus-A71
Source: Sci Rep. 2022 Feb 2;12:1765. doi: 10.1038/s41598-022-05904-6 (PMC8810792; doi:10.1038/s41598-022-05904-6)
Supplement: Supplementary file 5 — Supplementary Table 4. [file 41598_2022_5904_MOESM5_ESM.xlsx]

## Sheet: GO_Biological_Process
Supplemenatary Table 4. GO:BP of signature upregulated DEGs of 2BmCherry transcriptome.
GO accession	Gene Set Name	Term type	# Genes in Overlap (k)	# Genes in Gene Set (K)	k/K	p-value	FDR q-value	Gene symbol
GO:0009057	Macromolecule catabolic process	Biological process	45	1431	0.0314	1.28e-14	9.69e-11	NCBP1 FASTKD2 PARK7 SVIP UQCC2 GPC1 PPP1CA CHP1 LUM PSMD9 PSMA6 PSMD2 PLK3 USP2 NUDT15 SKP2 FBXO31 GIPC1 NAF1 UBE2K PPP2CB NT5C3B PDCL3 EXOSC7 EXOSC4 PDE12 HNRNPC LSM1 LSM3 POP1 SERBP1 TENT5A KPNA1 DNASE2 EXOG RNF6 HSPBP1 ZNRF3 UBE3C USP18 CLPP PIN1 FAM83D TRAF2 ABHD12
GO:1901566	Organonitrogen compound biosynthetic process	Biological process	48	1827	0.0263	1.13e-12	3.69e-09	NCBP1 FASTKD2 PARK7 SVIP UQCC2 GPC1 PPP1CA CHP1 LUM PRMT1 CDK4 PHLDA1 TMSB4X MRPS28 MRPL14 MRPL9 MRPS34 MRPL19 NANP GOT1 KARS1 NFKB1 EIF2B2 GUCA1B CERS1 QDPR SLC25A13 QKI LARP6 CHST11 CYC1 B4GALT1 QRSL1 KBTBD8 PMM2 ST3GAL2 ST6GALNAC6 B3GNT9 CHKA SUCLA2 MGST1 SPR STARD7 UCK1 DOLK DOLPP1 SMS RPL39L
GO:0044265	Cellular macromolecule catabolic process	Biological process	38	1201	0.0316	1.46e-12	3.69e-09	NCBP1 FASTKD2 PARK7 SVIP UQCC2 GPC1 PSMD9 PSMA6 PSMD2 PLK3 USP2 NUDT15 SKP2 FBXO31 GIPC1 NAF1 UBE2K PPP2CB NT5C3B PDCL3 EXOSC7 EXOSC4 PDE12 HNRNPC LSM1 LSM3 POP1 SERBP1 TENT5A KPNA1 DNASE2 EXOG RNF6 HSPBP1 ZNRF3 UBE3C USP18 CLPP
GO:0007049	Cell cycle	Biological process	48	1881	0.0255	3.15e-12	5.97e-09	PPP1CA PSMD9 PSMA6 PSMD2 PLK3 USP2 NUDT15 SKP2 FBXO31 GIPC1 PIN1 FAM83D PRMT1 CDK4 PHLDA1 USP39 TAF10 RHOC CHAF1A PPP3CA DUSP3 MASTL ANXA11 PES1 CCL2 RAB35 STIL KLHL18 ARL3 SSNA1 HAUS7 TTL POC1A E2F8 CKS2 ZWINT SUGT1 FZD9 PPP1R13B PEA15 RASSF2 SSX2IP ESCO2 MCMBP MNS1 CDK2AP1 ERH TUSC2
GO:0043933	Protein containing complex subunit organization	Biological process	49	1978	0.0248	5.24e-12	7.94e-09	NCBP1 FASTKD2 PARK7 SVIP UQCC2 PPP1CA CHP1 PSMD9 NAF1 UBE2K TRAF2 PRMT1 TMSB4X MRPS28 MRPL14 MRPL9 MRPS34 MRPL19 USP39 TAF10 RHOC CHAF1A PPP6R1 ICAM1 CXCL12 SLC2A1 CYBA HOMER1 SNRPB SNRPC ABT1 NIFK EHD1 KCTD7 LIPG KCNS1 SOD2 JAM3 FSCN1 CARMIL1 DR1 NDUFA12 NDUFAF5 MSRB2 SHKBP1 HAT1 NAP1L5 CLINT1 KCTD12
GO:0016311	Dephosphorylation	Biological process	23	492	0.0467	2.76e-11	3.44e-08	PPP1CA CHP1 PPP2CB NT5C3B PIN1 NANP PPP3CA DUSP3 MASTL PPP6R1 SSU72 PPP3R1 UBASH3B PTPRE PPP2R1B PPP1R16B PPP1R14B PPP4R1 DUSP12 PPP4C PTP4A2 ACP1 CILP2
GO:0006470	Protein dephosphorylation	Biological process	19	323	0.0588	3.18e-11	3.44e-08	PPP1CA PPP2CB PIN1 PPP3CA DUSP3 MASTL PPP6R1 SSU72 PPP3R1 UBASH3B PTPRE PPP2R1B PPP1R16B PPP1R14B PPP4R1 DUSP12 PPP4C PTP4A2 ACP1
GO:0009628	Response to abiotic stimulus	Biological process	34	1237	0.0275	9.38e-10	8.88e-07	PPP1CA CHP1 PSMD9 PSMA6 PSMD2 PLK3 USP2 PDCL3 PIN1 ABHD12 CDK4 GOT1 KARS1 NFKB1 EIF2B2 GUCA1B CERS1 ICAM1 CXCL12 SLC2A1 CYBA ANXA7 KCNK3 HRH1 HSD11B2 GNA11 DNAJB6 PKN1 IRAK1 EFHD1 RELB PLAT NR2F6 IKBIP
GO:1901361	Organic cyclic compound catabolic process	Biological process	24	653	0.0368	1.31e-09	1.1e-06	NCBP1 FASTKD2 PSMD9 PSMA6 PSMD2 NUDT15 NAF1 NT5C3B EXOSC7 EXOSC4 PDE12 HNRNPC LSM1 LSM3 POP1 SERBP1 TENT5A KPNA1 DNASE2 EXOG QDPR MAOB ENTPD6 YWHAH
GO:0010038	Response to metal ion	Biological process	18	365	0.0493	1.78e-09	1.35e-06	PARK7 PPP1CA PPP2CB CDK4 GOT1 QDPR SLC25A13 PPP3CA ANXA11 ICAM1 HOMER1 ANXA7 KCNK3 MAOB ENTPD6 SCN5A PTGES CPNE2
GO:0006396	RNA processing	Biological process	36	1442	0.025	3.69e-09	2.54e-06	NCBP1 NAF1 EXOSC7 EXOSC4 PDE12 HNRNPC LSM1 LSM3 POP1 KARS1 QKI LARP6 USP39 PPP3CA PES1 SNRPB SNRPC ABT1 NIFK SSU72 IWS1 HNRNPF POLR2F POLR2C DDX47 CSTF2 PHF5A SNRNP40 DDX56 NOP10 NOL10 UTP4 DDX10 TRNT1 TP53RK RTCA
GO:0000278	Mitotic cell cycle	Biological process	30	1053	0.0285	4.3e-09	2.71e-06	PSMD9 PSMA6 PSMD2 PLK3 USP2 NUDT15 SKP2 FBXO31 PIN1 PRMT1 CDK4 PHLDA1 TAF10 RHOC PPP3CA DUSP3 MASTL CCL2 RAB35 STIL KLHL18 ARL3 SSNA1 HAUS7 TTL POC1A E2F8 CKS2 ZWINT SUGT1
GO:0016071	mRNA metabolic process	Biological process	27	887	0.0304	6.75e-09	3.93e-06	NCBP1 FASTKD2 PSMD9 PSMA6 PSMD2 NT5C3B EXOSC7 EXOSC4 PDE12 HNRNPC LSM1 LSM3 SERBP1 TENT5A QKI USP39 SNRPB SNRPC SSU72 IWS1 HNRNPF POLR2F POLR2C DDX47 CSTF2 PHF5A SNRNP40
GO:0051049	Regulation of transport	Biological process	41	1856	0.0221	9.31e-09	5.03e-06	PARK7 SVIP UQCC2 CHP1 PSMD9 PLK3 GIPC1 TRAF2 TMSB4X NFKB1 PPP3CA CCL2 FZD9 PPP1R13B PEA15 ICAM1 CXCL12 SLC2A1 CYBA HOMER1 EHD1 KCTD7 LIPG KCNS1 PPP3R1 UBASH3B MAOB YWHAH SCN5A IWS1 DTNBP1 TMEM38A P2RY2 PRELID1 FEZ1 NCS1 NUTF2 CPLX3 KCNH4 LGI3 STON2
GO:0009719	Response to endogenous stimulus	Biological process	38	1662	0.0229	1.39e-08	7.02e-06	NCBP1 PARK7 GPC1 SKP2 GIPC1 RNF6 PIN1 CDK4 GOT1 NFKB1 EIF2B2 QDPR CHST11 CYC1 DUSP3 CCL2 RAB35 ICAM1 CXCL12 SLC2A1 CYBA EHD1 PTPRE HRH1 HSD11B2 GNA11 MAOB YWHAH HNRNPF POLR2F POLR2C DTNBP1 TMEM38A P2RY2 ATP6V0E2 CYP7B1 GDF15 RERG
GO:0006915	Apoptotic process	Biological process	42	1994	0.0211	2.32e-08	1.1e-05	PARK7 PPP1CA PLK3 SKP2 UBE2K PPP2CB PDCL3 SERBP1 KPNA1 DNASE2 EXOG PIN1 TRAF2 CDK4 PHLDA1 NFKB1 CHST11 B4GALT1 TAF10 CCL2 STIL FZD9 PPP1R13B PEA15 RASSF2 ICAM1 CXCL12 SOD2 PPP3R1 PPP2R1B DNAJB6 PKN1 IRAK1 YWHAH DDX47 PRELID1 BIRC3 TRAF3IP2 UBE2M ADAMTS20 TNFRSF9 PNMA3
GO:0070647	Protein modification by small protein conjugation or removal	Biological process	30	1160	0.0259	3.72e-08	1.48e-05	PARK7 CHP1 PSMD9 PSMA6 PSMD2 USP2 SKP2 FBXO31 UBE2K RNF6 HSPBP1 ZNRF3 UBE3C USP18 PIN1 TRAF2 KBTBD8 USP39 TAF10 MASTL KLHL18 BIRC3 TRAF3IP2 UBE2M LIMK1 SUMO3 MED10 ACTL6A RNF26 MARCHF11
GO:0044270	Cellular nitrogen compound catabolic process	Biological process	21	603	0.0348	3.61e-08	1.48e-05	NCBP1 FASTKD2 PSMD9 PSMA6 PSMD2 NUDT15 NAF1 NT5C3B EXOSC7 EXOSC4 PDE12 HNRNPC LSM1 LSM3 POP1 SERBP1 TENT5A KPNA1 DNASE2 EXOG ENTPD6
GO:0034660	ncRNA metabolic process	Biological process	19	493	0.0385	3.39e-08	1.48e-05	NAF1 EXOSC7 EXOSC4 POP1 KARS1 NFKB1 QRSL1 PES1 ABT1 NIFK DDX47 CSTF2 DDX56 NOP10 NOL10 UTP4 DDX10 TRNT1 TP53RK
GO:0034470	ncRNA processing	Biological process	17	400	0.0425	4.47e-08	1.69e-05	NAF1 EXOSC7 EXOSC4 POP1 KARS1 PES1 ABT1 NIFK DDX47 CSTF2 DDX56 NOP10 NOL10 UTP4 DDX10 TRNT1 TP53RK
GO:1901565	Organonitrogen compound catabolic process	Biological process	32	1329	0.0241	6.58e-08	2.26e-05	PARK7 SVIP UQCC2 GPC1 CHP1 LUM PSMD9 PSMA6 PSMD2 PLK3 USP2 NUDT15 SKP2 FBXO31 GIPC1 UBE2K PPP2CB PDCL3 RNF6 HSPBP1 ZNRF3 UBE3C USP18 CLPP PIN1 FAM83D TRAF2 ABHD12 GOT1 QDPR MAOB PIPOX
GO:0010035	Response to inorganic substance	Biological process	20	568	0.0352	6.43e-08	2.26e-05	PARK7 PPP1CA PPP2CB TRAF2 CDK4 GOT1 QDPR SLC25A13 PPP3CA ANXA11 ICAM1 HOMER1 SOD2 ANXA7 KCNK3 MAOB ENTPD6 SCN5A PTGES CPNE2
GO:0022402	Cell cycle process	Biological process	33	1422	0.0232	9.5e-08	3.08e-05	PSMD9 PSMA6 PSMD2 PLK3 SKP2 FBXO31 GIPC1 PIN1 FAM83D PRMT1 CDK4 PHLDA1 TAF10 RHOC PPP3CA MASTL ANXA11 CCL2 RAB35 STIL KLHL18 ARL3 SSNA1 HAUS7 TTL POC1A E2F8 CKS2 ZWINT FZD9 SSX2IP ESCO2 MCMBP
GO:0030163	Protein catabolic process	Biological process	26	946	0.0275	9.76e-08	3.08e-05	PARK7 SVIP UQCC2 GPC1 PSMD9 PSMA6 PSMD2 PLK3 USP2 NUDT15 SKP2 FBXO31 GIPC1 UBE2K PPP2CB PDCL3 RNF6 HSPBP1 ZNRF3 UBE3C USP18 CLPP PIN1 FAM83D TRAF2 ABHD12
GO:0030030	Cell projection organization	Biological process	35	1588	0.022	1.31e-07	3.96e-05	GPC1 FBXO31 RNF6 PRMT1 PPP3CA RAB35 ARL3 SSNA1 HAUS7 TTL POC1A SSX2IP MNS1 ICAM1 CXCL12 HOMER1 EHD1 JAM3 FSCN1 CARMIL1 PPP1R16B EFHD1 YWHAH DDX56 DTNBP1 FEZ1 NCS1 LIMK1 TNN RND2 ALCAM NRTN ATXN10 PARVG AIF1L
GO:0009894	Regulation of catabolic process	Biological process	27	1030	0.0262	1.41e-07	4.11e-05	FASTKD2 PARK7 SVIP UQCC2 PPP1CA PSMD9 PSMA6 PSMD2 PLK3 NUDT15 GIPC1 NAF1 UBE2K PDCL3 EXOSC7 EXOSC4 PDE12 HNRNPC SERBP1 TENT5A HSPBP1 PIN1 FAM83D CDK4 FEZ1 ATP6V0E2 TFEB
GO:0070727	Cellular macromolecule localization	Biological process	40	1989	0.0201	1.74e-07	4.89e-05	NCBP1 PARK7 SVIP GPC1 CHP1 PLK3 GIPC1 KPNA1 PIN1 FAM83D TMSB4X PMM2 PPP3CA PES1 RAB35 STIL ARL3 SSNA1 FZD9 PPP1R13B SSX2IP ESCO2 EHD1 JAM3 PPP3R1 DNAJB6 YWHAH IWS1 NUTF2 SUMO3 PIPOX ROMO1 PEX3 SEC61A2 M6PR UBL4A RAB43 ICMT FYTTD1 NECTIN3
GO:0016051	Carbohydrate biosynthetic process	Biological process	12	213	0.0563	2.27e-07	6.13e-05	PPP1CA GOT1 NFKB1 SLC25A13 CHST11 B4GALT1 ST3GAL2 ST6GALNAC6 B3GNT9 SLC2A1 HRH1 GYG1
GO:0031329	Regulation of cellular catabolic process	Biological process	24	872	0.0275	3e-07	7.84e-05	FASTKD2 PARK7 SVIP UQCC2 PPP1CA PSMD9 PSMA6 PSMD2 PLK3 NUDT15 GIPC1 NAF1 UBE2K PDCL3 EXOSC7 EXOSC4 PDE12 HNRNPC SERBP1 TENT5A HSPBP1 FEZ1 ATP6V0E2 TFEB
GO:0031328	Positive regulation of cellular biosynthetic process	Biological process	39	1967	0.0198	3.6e-07	8.71e-05	FASTKD2 PARK7 SVIP UQCC2 CHP1 LUM PSMD9 GIPC1 NAF1 RNF6 PIN1 PRMT1 CDK4 TMSB4X KARS1 NFKB1 GUCA1B LARP6 PPP3CA E2F8 ICAM1 ABT1 DR1 PPP3R1 HRH1 PKN1 RELB YWHAH PHF5A MED10 ACTL6A TFEB EDF1 MAFF PRDM4 ILF2 CDCA4 ETS2 DRAP1
GO:0055114	Oxidation reduction process	Biological process	26	1014	0.0256	3.68e-07	8.71e-05	PARK7 PPP1CA QDPR SLC25A13 CYC1 SUCLA2 MGST1 SPR CYBA SOD2 NDUFA12 NDUFAF5 MSRB2 HSD11B2 MAOB PTGES PRELID1 CYP7B1 PIPOX GYG1 GSR RPE GLRX5 CBR1 SELENOF OXNAD1
GO:0014070	Response to organic cyclic compound	Biological process	25	946	0.0264	3.58e-07	8.71e-05	PARK7 LUM SKP2 PDE12 RNF6 CDK4 GOT1 NFKB1 CHKA CCL2 PEA15 ICAM1 CYBA HOMER1 ANXA7 HRH1 HSD11B2 GNA11 MAOB YWHAH PTGES DTNBP1 TMEM38A P2RY2 CYP7B1
GO:0023056	Positive regulation of signaling	Biological process	38	1896	0.02	3.96e-07	9.09e-05	PARK7 PPP1CA PSMD9 PSMA6 PSMD2 SKP2 GIPC1 UBE2K PIN1 TRAF2 PRMT1 GOT1 KARS1 NFKB1 RHOC CCL2 FZD9 PPP1R13B PEA15 RASSF2 ICAM1 CXCL12 CYBA HOMER1 SHKBP1 PPP3R1 PPP2R1B PKN1 IRAK1 YWHAH DTNBP1 GDF15 BIRC3 TRAF3IP2 ADAMTS20 TMEM33 LMCD1 TEDC1
GO:0006401	RNA catabolic process	Biological process	16	415	0.0386	4.13e-07	9.2e-05	NCBP1 FASTKD2 PSMD9 PSMA6 PSMD2 NAF1 NT5C3B EXOSC7 EXOSC4 PDE12 HNRNPC LSM1 LSM3 POP1 SERBP1 TENT5A
GO:0032446	Protein modification by small protein conjugation	Biological process	25	958	0.0261	4.51e-07	9.76e-05	PARK7 CHP1 PSMD9 PSMA6 PSMD2 SKP2 FBXO31 UBE2K RNF6 HSPBP1 ZNRF3 UBE3C PIN1 TRAF2 KBTBD8 MASTL KLHL18 BIRC3 TRAF3IP2 UBE2M LIMK1 SUMO3 MED10 RNF26 MARCHF11
GO:0022613	Ribonucleoprotein complex biogenesis	Biological process	17	480	0.0354	5.84e-07	0.000123	NCBP1 FASTKD2 NAF1 EXOSC7 EXOSC4 USP39 PES1 SNRPB SNRPC ABT1 NIFK DDX47 DDX56 NOP10 NOL10 UTP4 DDX10
GO:0033365	Protein localization to organelle	Biological process	25	979	0.0255	6.69e-07	0.000137	PARK7 CHP1 KPNA1 PIN1 FAM83D PMM2 PPP3CA PES1 RAB35 STIL ARL3 PPP1R13B ESCO2 EHD1 PPP3R1 DNAJB6 YWHAH NUTF2 SUMO3 PIPOX ROMO1 PEX3 SEC61A2 M6PR UBL4A
GO:0051174	Regulation of phosphorus metabolic process	Biological process	37	1868	0.0198	7.54e-07	0.000147	PARK7 UQCC2 CHP1 UBE2K PDCL3 PDE12 PIN1 FAM83D TRAF2 PRMT1 CDK4 TMSB4X KARS1 GUCA1B DUSP3 MASTL CCL2 CKS2 PEA15 RASSF2 CDK2AP1 PPP6R1 ICAM1 UBASH3B PPP2R1B PPP1R16B PPP1R14B PPP4R1 DUSP12 HRH1 PKN1 IRAK1 DTNBP1 GDF15 C1QL4 INKA1 DBNDD1
GO:0016072	rRNA metabolic process	Biological process	12	238	0.0504	7.41e-07	0.000147	NAF1 EXOSC7 EXOSC4 PES1 ABT1 NIFK DDX47 DDX56 NOP10 NOL10 UTP4 DDX10
GO:0006397	mRNA processing	Biological process	18	551	0.0327	8.69e-07	0.000165	NCBP1 PDE12 HNRNPC LSM1 LSM3 QKI USP39 SNRPB SNRPC SSU72 IWS1 HNRNPF POLR2F POLR2C DDX47 CSTF2 PHF5A SNRNP40
GO:0042592	Homeostatic process	Biological process	38	1963	0.0194	9.19e-07	0.00017	PARK7 CHP1 NAF1 UBE2K HNRNPC DNASE2 PRMT1 GOT1 STARD7 PPP3CA CCL2 FZD9 RASSF2 ICAM1 CXCL12 SLC2A1 CYBA HOMER1 EHD1 KCTD7 LIPG SOD2 JAM3 UBASH3B ANXA7 KCNK3 PKN1 SCN5A NOP10 TMEM38A P2RY2 NCS1 ATP6V0E2 CYP7B1 GSR SLC66A1 TMEM64 CDHR1
GO:0051726	Regulation of cell cycle	Biological process	28	1226	0.0228	1.27e-06	0.00023	PSMD9 PSMA6 PSMD2 PLK3 USP2 SKP2 FBXO31 GIPC1 PIN1 FAM83D PRMT1 CDK4 DUSP3 MASTL PES1 CCL2 STIL KLHL18 SSNA1 HAUS7 TTL POC1A E2F8 CKS2 ZWINT FZD9 PPP1R13B PEA15
GO:0031399	Regulation of protein modification process	Biological process	37	1915	0.0193	1.35e-06	0.000238	PARK7 SVIP CHP1 SKP2 UBE2K PDCL3 HSPBP1 PIN1 FAM83D TRAF2 PRMT1 CDK4 KARS1 DUSP3 MASTL CCL2 CKS2 PEA15 RASSF2 CDK2AP1 PPP6R1 ICAM1 UBASH3B PPP2R1B PPP1R16B PPP1R14B PPP4R1 PKN1 IRAK1 IWS1 DTNBP1 GDF15 BIRC3 LIMK1 C1QL4 INKA1 DBNDD1
GO:0080134	Regulation of response to stress	Biological process	32	1538	0.0208	1.6e-06	0.000275	PARK7 SVIP PSMD9 PSMA6 PSMD2 UBE2K USP18 TRAF2 ABHD12 PRMT1 TMSB4X KARS1 NFKB1 PPP3CA DUSP3 RASSF2 CXCL12 CYBA SOD2 UBASH3B PPP4C DNAJB6 PKN1 EFHD1 RELB PLAT DTNBP1 BIRC3 TRAF3IP2 RNF26 TMEM33 SHLD2
GO:0071495	Cellular response to endogenous stimulus	Biological process	30	1406	0.0213	2.09e-06	0.000336	NCBP1 PARK7 GPC1 SKP2 GIPC1 RNF6 PIN1 CDK4 GOT1 NFKB1 CHST11 DUSP3 CCL2 RAB35 ICAM1 CYBA EHD1 PTPRE HRH1 GNA11 YWHAH HNRNPF POLR2F POLR2C DTNBP1 TMEM38A P2RY2 ATP6V0E2 CYP7B1 GDF15
GO:0044770	Cell cycle phase transition	Biological process	19	647	0.0294	2.08e-06	0.000336	PSMD9 PSMA6 PSMD2 PLK3 SKP2 FBXO31 FAM83D PRMT1 CDK4 PHLDA1 TAF10 PPP3CA MASTL CCL2 KLHL18 SSNA1 HAUS7 E2F8 CKS2
GO:0042254	Ribosome biogenesis	Biological process	13	310	0.0419	2.02e-06	0.000336	FASTKD2 NAF1 EXOSC7 EXOSC4 PES1 ABT1 NIFK DDX47 DDX56 NOP10 NOL10 UTP4 DDX10
GO:0043632	Modification dependent macromolecule catabolic process	Biological process	19	652	0.0291	2.32e-06	0.000366	PARK7 SVIP PSMD9 PSMA6 PSMD2 PLK3 USP2 SKP2 FBXO31 GIPC1 UBE2K PPP2CB PDCL3 EXOSC7 RNF6 HSPBP1 ZNRF3 UBE3C USP18
GO:1901135	Carbohydrate derivative metabolic process	Biological process	26	1126	0.0231	2.54e-06	0.000392	PARK7 GPC1 CHP1 LUM NUDT15 PHLDA1 TMSB4X NANP NFKB1 SLC25A13 CHST11 CYC1 B4GALT1 PMM2 ST3GAL2 ST6GALNAC6 B3GNT9 SUCLA2 UCK1 DOLK DOLPP1 ERH PIPOX RPE GMDS GLTP
GO:0034612	Response to tumor necrosis factor	Biological process	13	319	0.0408	2.77e-06	0.000419	PSMD9 PSMA6 PSMD2 UBE2K TRAF2 TMSB4X KARS1 NFKB1 CCL2 ICAM1 CYBA BIRC3 TNFRSF9
GO:0044257	Cellular protein catabolic process	Biological process	21	793	0.0265	3.06e-06	0.00044	PARK7 SVIP UQCC2 PSMD9 PSMA6 PSMD2 PLK3 USP2 NUDT15 SKP2 FBXO31 GIPC1 UBE2K PPP2CB PDCL3 RNF6 HSPBP1 ZNRF3 UBE3C USP18 CLPP
GO:0051301	Cell division	Biological process	18	603	0.0299	3.08e-06	0.00044	PPP1CA PLK3 GIPC1 PIN1 FAM83D CDK4 USP39 RHOC MASTL ANXA11 RAB35 KLHL18 ARL3 HAUS7 E2F8 CKS2 ZWINT MCMBP
GO:0008380	RNA splicing	Biological process	16	484	0.0331	3.04e-06	0.00044	NCBP1 HNRNPC LSM1 LSM3 QKI USP39 SNRPB SNRPC IWS1 HNRNPF POLR2F POLR2C DDX47 CSTF2 PHF5A SNRNP40
GO:0010941	Regulation of cell death	Biological process	34	1746	0.0195	3.16e-06	0.000441	PARK7 PPP1CA CHP1 PLK3 SKP2 PDE12 SERBP1 PIN1 TRAF2 CDK4 PHLDA1 NFKB1 CHST11 B4GALT1 CCL2 STIL FZD9 PPP1R13B PEA15 RASSF2 ICAM1 CXCL12 SOD2 PPP3R1 PPP2R1B DNAJB6 IRAK1 YWHAH PRELID1 BIRC3 UBE2M ADAMTS20 PNMA3 RRAS2
GO:0038061	NIK/NF-kappaB signaling	Biological process	10	184	0.0543	3.2e-06	0.000441	PSMD9 PSMA6 PSMD2 TRAF2 TMSB4X RASSF2 PPP4C IRAK1 RELB BIRC3
GO:1901698	Response to nitrogen compound	Biological process	26	1145	0.0227	3.43e-06	0.000463	SVIP PDE12 TRAF2 CDK4 GOT1 NFKB1 EIF2B2 QDPR CYC1 MGST1 PPP3CA PEA15 ICAM1 CXCL12 SLC2A1 CYBA HOMER1 PTPRE HRH1 HSD11B2 GNA11 DTNBP1 TMEM38A P2RY2 ATP6V0E2 GDF15
GO:0046907	Intracellular transport	Biological process	34	1758	0.0193	3.66e-06	0.00047	NCBP1 PARK7 SVIP CHP1 PLK3 GIPC1 KPNA1 CYC1 PMM2 PPP3CA RAB35 ARL3 SSNA1 PPP1R13B SSX2IP PPP6R1 SNRPB EHD1 PPP3R1 YWHAH IWS1 DTNBP1 FEZ1 NUTF2 PIPOX ROMO1 PEX3 SEC61A2 M6PR RAB43 ICMT FYTTD1 YIF1A PHETA2
GO:1901137	Carbohydrate derivative biosynthetic process	Biological process	19	673	0.0282	3.66e-06	0.00047	GPC1 CHP1 LUM PHLDA1 TMSB4X NANP NFKB1 SLC25A13 CHST11 CYC1 B4GALT1 PMM2 ST3GAL2 ST6GALNAC6 B3GNT9 UCK1 DOLK DOLPP1 GMDS
GO:0051592	Response to calcium ion	Biological process	9	146	0.0616	3.58e-06	0.00047	SLC25A13 PPP3CA ANXA11 HOMER1 ANXA7 ENTPD6 SCN5A PTGES CPNE2
GO:0034097	Response to cytokine	Biological process	27	1225	0.022	3.82e-06	0.000483	PSMD9 PSMA6 PSMD2 GIPC1 UBE2K PDE12 USP18 TRAF2 CDK4 TMSB4X KARS1 NFKB1 CCL2 ICAM1 CXCL12 CYBA SOD2 FSCN1 IRAK1 RELB PTGES HNRNPF BIRC3 TRAF3IP2 TNFRSF9 RAB43 IL32
GO:0060341	Regulation of cellular localization	Biological process	24	1011	0.0237	3.92e-06	0.000487	PARK7 SVIP GPC1 CHP1 PLK3 GIPC1 PIN1 TTL FZD9 PPP1R13B CYBA EHD1 PPP3R1 UBASH3B YWHAH SCN5A IWS1 DTNBP1 TMEM38A FEZ1 NCS1 NUTF2 CPLX3 SUMO3
GO:0051050	Positive regulation of transport	Biological process	23	944	0.0244	4.1e-06	0.000501	PARK7 CHP1 PSMD9 PLK3 TMSB4X PPP3CA CCL2 PPP1R13B CXCL12 CYBA HOMER1 EHD1 KCTD7 LIPG PPP3R1 YWHAH SCN5A DTNBP1 P2RY2 PRELID1 FEZ1 NCS1 NUTF2
GO:0006811	Ion transport	Biological process	33	1696	0.0195	4.52e-06	0.000544	PARK7 CHP1 GIPC1 TMSB4X SLC25A13 CYC1 PPP3CA CCL2 ICAM1 CXCL12 SLC2A1 CYBA HOMER1 KCNS1 UBASH3B KCNK3 MAOB YWHAH SCN5A DTNBP1 TMEM38A PRELID1 NCS1 KCNH4 ATP6V0E2 SLC66A1 GLTP SLC25A19 SLC10A4 SLCO4C1 SLC25A30 SFXN5 SLC48A1
GO:0000375	RNA splicing via transesterification reactions	Biological process	14	391	0.0358	5.13e-06	0.000607	NCBP1 HNRNPC LSM1 LSM3 QKI USP39 SNRPB SNRPC HNRNPF POLR2F POLR2C CSTF2 PHF5A SNRNP40
GO:1901700	Response to oxygen containing compound	Biological process	33	1714	0.0193	5.63e-06	0.000651	PARK7 PLK3 NUDT15 PPP2CB TRAF2 CDK4 GOT1 NFKB1 EIF2B2 CERS1 QDPR CYC1 MGST1 PPP3CA CCL2 ICAM1 CXCL12 SLC2A1 CYBA HOMER1 SOD2 PTPRE HRH1 HSD11B2 GNA11 IRAK1 MAOB PTGES DTNBP1 P2RY2 ATP6V0E2 GDF15 ROMO1
GO:0006886	Intracellular protein transport	Biological process	26	1179	0.0221	5.76e-06	0.000651	NCBP1 PARK7 SVIP CHP1 PLK3 GIPC1 KPNA1 PMM2 PPP3CA ARL3 SSNA1 PPP1R13B SSX2IP EHD1 PPP3R1 YWHAH IWS1 NUTF2 PIPOX ROMO1 PEX3 SEC61A2 M6PR RAB43 ICMT FYTTD1
GO:0070482	Response to oxygen levels	Biological process	14	395	0.0354	5.76e-06	0.000651	PSMD9 PSMA6 PSMD2 PLK3 PIN1 CDK4 ICAM1 CXCL12 SLC2A1 CYBA KCNK3 HSD11B2 IRAK1 PLAT
GO:1903311	Regulation of mRNA metabolic process	Biological process	13	344	0.0378	6.26e-06	0.000698	NCBP1 FASTKD2 PSMD9 PSMA6 PSMD2 EXOSC7 EXOSC4 PDE12 HNRNPC SERBP1 TENT5A QKI IWS1
GO:0044093	Positive regulation of molecular function	Biological process	34	1823	0.0187	7.89e-06	0.000866	NCBP1 PARK7 CHP1 PSMA6 NAF1 PPP2CB PIN1 TRAF2 TMSB4X KARS1 NFKB1 GUCA1B LARP6 RHOC PPP3CA MASTL CCL2 CKS2 PEA15 RASSF2 ICAM1 CYBA KCTD7 DUSP12 DNAJB6 PKN1 IRAK1 PRELID1 GDF15 EDF1 DOCK5 SIPA1L2 DNAJC9 AGFG2
GO:0070646	Protein modification by small protein removal	Biological process	12	300	0.04	8.06e-06	0.000872	PARK7 PSMD9 PSMA6 PSMD2 USP2 SKP2 USP18 TRAF2 USP39 TAF10 BIRC3 ACTL6A
GO:0048585	Negative regulation of response to stimulus	Biological process	33	1753	0.0188	8.95e-06	0.000954	PARK7 SVIP GPC1 CHP1 PSMD9 PSMA6 PSMD2 PPP2CB ZNRF3 PIN1 TRAF2 TMSB4X NFKB1 CHST11 DUSP3 CCL2 FZD9 PEA15 RASSF2 ICAM1 CXCL12 SOD2 UBASH3B PTPRE PLAT PRELID1 CYP7B1 GDF15 RNF26 TNN C1QL4 TMEM64 SHLD2
GO:0061013	Regulation of mRNA catabolic process	Biological process	10	208	0.0481	9.46e-06	0.000977	FASTKD2 PSMD9 PSMA6 PSMD2 EXOSC7 EXOSC4 PDE12 HNRNPC SERBP1 TENT5A
GO:0140053	Mitochondrial gene expression	Biological process	9	165	0.0545	9.68e-06	0.000977	FASTKD2 UQCC2 MRPS28 MRPL14 MRPL9 MRPS34 MRPL19 QRSL1 TRNT1
GO:0034427	Nuclear transcribed mRNA catabolic process exonucleolytic	Biological process	5	35	0.1429	9.46e-06	0.000977	NT5C3B EXOSC7 EXOSC4 LSM1 LSM3
GO:0009312	Oligosaccharide biosynthetic process	Biological process	4	17	0.2353	9.64e-06	0.000977	B4GALT1 ST3GAL2 ST6GALNAC6 SLC2A1
GO:0048666	Neuron development	Biological process	25	1143	0.0219	1e-05	0.001	GPC1 FBXO31 RNF6 PRMT1 PPP3CA RAB35 ARL3 TTL CXCL12 EHD1 JAM3 EFHD1 NR2F6 YWHAH DDX56 DTNBP1 FEZ1 NCS1 LIMK1 TNN RND2 ALCAM NRTN ATXN10 CDHR1
GO:0006091	Generation of precursor metabolites and energy	Biological process	16	534	0.03	1.04e-05	0.00102	PARK7 UQCC2 PPP1CA PDE12 QDPR SLC25A13 CYC1 SUCLA2 CYBA NDUFA12 MAOB PRELID1 GYG1 GSR RPE GLRX5
GO:0055085	Transmembrane transport	Biological process	31	1608	0.0193	1.07e-05	0.00104	PARK7 CHP1 PSMD9 PSMA6 PSMD2 TMSB4X SLC25A13 CYC1 CCL2 PEA15 SLC2A1 CYBA HOMER1 KCNS1 UBASH3B KCNK3 YWHAH SCN5A TMEM38A NCS1 KCNH4 ATP6V0E2 ROMO1 PEX3 SEC61A2 SLC66A1 SLC25A19 SLC10A4 SLCO4C1 SLC25A30 SFXN5
GO:0043687	Post-translational protein modification	Biological process	13	363	0.0358	1.11e-05	0.00106	PSMD9 PSMA6 PSMD2 SKP2 FBXO31 KBTBD8 TTL ESCO2 KCTD7 PTP4A2 UBE2M ICMT ANKRD9
GO:0007346	Regulation of mitotic cell cycle	Biological process	18	666	0.027	1.19e-05	0.00113	PSMD9 PSMA6 PSMD2 PLK3 USP2 FBXO31 PIN1 PRMT1 CDK4 DUSP3 CCL2 KLHL18 SSNA1 HAUS7 TTL E2F8 CKS2 ZWINT
GO:0051098	Regulation of binding	Biological process	13	367	0.0354	1.25e-05	0.00117	NCBP1 PARK7 PPP1CA PPP2CB PIN1 TMSB4X LARP6 TAF10 PPP3CA UBASH3B DTNBP1 SUMO3 EDF1
GO:0019221	Cytokine mediated signaling pathway	Biological process	20	807	0.0248	1.38e-05	0.00127	PSMD9 PSMA6 PSMD2 UBE2K USP18 TRAF2 TMSB4X KARS1 NFKB1 CCL2 ICAM1 CXCL12 SOD2 FSCN1 IRAK1 HNRNPF BIRC3 TRAF3IP2 TNFRSF9 IL32
GO:0033209	Tumor necrosis factor mediated signaling pathway	Biological process	9	173	0.052	1.41e-05	0.00129	PSMD9 PSMA6 PSMD2 UBE2K TRAF2 TMSB4X KARS1 BIRC3 TNFRSF9
GO:0010942	Positive regulation of cell death	Biological process	19	745	0.0255	1.53e-05	0.00138	PARK7 PPP1CA PIN1 TRAF2 CDK4 PHLDA1 B4GALT1 CCL2 FZD9 PPP1R13B PEA15 RASSF2 SOD2 PPP3R1 PPP2R1B YWHAH PRELID1 UBE2M PNMA3
GO:0030182	Neuron differentiation	Biological process	28	1406	0.0199	1.63e-05	0.00145	GPC1 FBXO31 LSM1 RNF6 PIN1 PRMT1 PPP3CA RAB35 ARL3 TTL CXCL12 ABT1 EHD1 JAM3 EFHD1 NR2F6 YWHAH DDX56 DTNBP1 FEZ1 NCS1 LIMK1 TNN RND2 ALCAM NRTN ATXN10 CDHR1
GO:0007267	Cell-cell signaling	Biological process	33	1809	0.0182	1.69e-05	0.00147	PARK7 UQCC2 PPP1CA PSMD9 PSMA6 PSMD2 GIPC1 KPNA1 ZNRF3 PIN1 NFKB1 GUCA1B PPP3CA CCL2 FZD9 CXCL12 SLC2A1 HOMER1 PPP3R1 KCNK3 HRH1 GNA11 PLAT MAOB YWHAH SCN5A DTNBP1 NCS1 CPLX3 GDF15 TNN TMEM64 CBLN2
GO:0032543	Mitochondrial translation	Biological process	8	135	0.0593	1.67e-05	0.00147	FASTKD2 UQCC2 MRPS28 MRPL14 MRPL9 MRPS34 MRPL19 QRSL1
GO:0023057	Negative regulation of signaling	Biological process	29	1490	0.0195	1.75e-05	0.00149	PARK7 GPC1 CHP1 PSMD9 PSMA6 PSMD2 PPP2CB ZNRF3 PIN1 TRAF2 TMSB4X CHST11 PPP3CA DUSP3 FZD9 PEA15 RASSF2 ICAM1 CXCL12 SOD2 UBASH3B PTPRE MAOB PRELID1 CYP7B1 GDF15 TNN C1QL4 TMEM64
GO:0006812	Cation transport	Biological process	25	1181	0.0212	1.73e-05	0.00149	PARK7 CHP1 TMSB4X CYC1 PPP3CA CCL2 ICAM1 CXCL12 CYBA HOMER1 KCNS1 UBASH3B KCNK3 MAOB YWHAH SCN5A DTNBP1 TMEM38A NCS1 KCNH4 ATP6V0E2 SLC66A1 SLC25A19 SLC10A4 SLC48A1
GO:0006082	Organic acid metabolic process	Biological process	25	1183	0.0211	1.78e-05	0.0015	PARK7 CHP1 LUM PSMD9 PSMA6 PSMD2 NANP GOT1 KARS1 NFKB1 QDPR QKI CHST11 B4GALT1 QRSL1 ST3GAL2 SUCLA2 SMS SLC2A1 LIPG CARMIL1 PTGES CYP7B1 PIPOX CBR1
GO:0022604	Regulation of cell morphogenesis	Biological process	15	499	0.0301	1.89e-05	0.00157	FBXO31 RNF6 RHOC PPP3CA CCL2 TTL ICAM1 CXCL12 CARMIL1 ANXA7 YWHAH LIMK1 RND2 DOCK5 PALM2AKAP2
GO:0070262	Peptidyl serine dephosphorylation	Biological process	4	20	0.2	1.93e-05	0.00158	PPP1CA PPP2CB PPP3CA PPP1R16B
GO:0000902	Cell morphogenesis	Biological process	23	1041	0.0221	1.95e-05	0.00159	GPC1 FBXO31 RNF6 RHOC PPP3CA CCL2 TTL ICAM1 CXCL12 CARMIL1 ANXA7 YWHAH DTNBP1 FEZ1 LIMK1 TNN RND2 ALCAM NRTN PARVG CDHR1 DOCK5 PALM2AKAP2
GO:0043603	Cellular amide metabolic process	Biological process	25	1192	0.021	2.02e-05	0.00163	NCBP1 FASTKD2 PARK7 UQCC2 PPP1CA PIN1 CDK4 MRPS28 MRPL14 MRPL9 MRPS34 MRPL19 NANP KARS1 EIF2B2 CERS1 QKI LARP6 QRSL1 KBTBD8 ST6GALNAC6 SUCLA2 RPL39L PIPOX GSR
GO:0009308	Amine metabolic process	Biological process	8	140	0.0571	2.17e-05	0.00173	PARK7 PSMD9 PSMA6 PSMD2 CHKA SMS MAOB GDE1
GO:0009725	Response to hormone	Biological process	21	905	0.0232	2.22e-05	0.00175	PARK7 SKP2 RNF6 CDK4 GOT1 NFKB1 EIF2B2 QDPR CYC1 ICAM1 CXCL12 SLC2A1 CYBA PTPRE HSD11B2 MAOB YWHAH ATP6V0E2 CYP7B1 GDF15 RERG
GO:0022008	Neurogenesis	Biological process	31	1674	0.0185	2.32e-05	0.00177	GPC1 FBXO31 LSM1 RNF6 PIN1 PRMT1 EIF2B2 PPP3CA CCL2 RAB35 ARL3 TTL FZD9 CXCL12 ABT1 EHD1 JAM3 EFHD1 NR2F6 YWHAH DDX56 DTNBP1 FEZ1 NCS1 LIMK1 TNN RND2 ALCAM NRTN ATXN10 CDHR1
GO:0043434	Response to peptide hormone	Biological process	14	447	0.0313	2.29e-05	0.00177	CDK4 GOT1 NFKB1 EIF2B2 QDPR CYC1 ICAM1 CXCL12 SLC2A1 CYBA PTPRE HSD11B2 ATP6V0E2 GDF15
GO:0022900	Electron transport chain	Biological process	9	184	0.0489	2.31e-05	0.00177	PARK7 QDPR SLC25A13 CYC1 CYBA NDUFA12 MAOB GSR GLRX5
GO:0007264	Small GTPase mediated signal transduction	Biological process	15	509	0.0295	2.38e-05	0.00179	PARK7 CHP1 PPP2CB RHOC RAB35 ARL3 SSX2IP RERG LIMK1 RND2 RRAS2 DOCK5 SIPA1L2 DEPDC7 RAPGEF5

## Sheet: GO_Molecular_Function
Supplemenatary Table 4. GO:MF of signature upregulated DEGs of 2BmCherry transcriptome.
GO accession	Gene Set Name	Term type	# Genes in Overlap (k)	# Genes in Gene Set (K)	k/K	p-value	FDR q-value	Gene symbol
GO:0042802	Identical protein binding	Molecular function	50	1926	0.026	5.55e-13	9.42e-10	KARS1 PARK7 PRMT1 HNRNPC NAF1 SNRPC KCTD12 UBASH3B CHKA YWHAH TAF10 QDPR MAOB SOD2 MGST1 TRAF2 SLC2A1 RELB EHD1 IRAK1 JAM3 TNN DRAP1 NFKB1 E2F8 SLC25A13 TMEM38A NUTF2 GLTP GIPC1 NECTIN3 SKP2 GDF15 ALCAM GYG1 CLPP FZD9 RPE PHETA2 GMDS USP2 CHAF1A ZBTB2 ATXN10 IAH1 C1QL4 MNS1 STIL SSNA1 SHKBP1
GO:0003723	RNA binding	Molecular function	50	1975	0.0253	1.4e-12	1.19e-09	KARS1 PARK7 PRMT1 HNRNPC NAF1 SNRPC KCTD12 EXOSC4 EXOSC7 POP1 TRNT1 DDX10 DDX47 DDX56 RTCA SNRPB NOP10 EIF2B2 ASCC3 EDF1 FSCN1 ANXA7 PES1 ANXA11 HNRNPF PSMA6 SERBP1 LARP6 TMSB4X TENT5A PHF5A ABT1 LSM1 NCBP1 QKI CSTF2 FYTTD1 ERH MRPL14 MRPL9 ILF2 FASTKD2 LSM3 ZC3H18 MRPS28 NUFIP2 NOL10 NIFK UTP4 SNRNP40
GO:0016788	Hydrolase activity acting on ester bonds	Molecular function	27	747	0.0361	1.69e-10	9.57e-08	UBASH3B CHKA EXOSC4 EXOSC7 POP1 PPP1CA PPP3CA PPP2CB PPP4C PPP2R1B PPP4R1 PPP3R1 SSU72 DUSP3 DUSP12 PTPRE ACP1 PTP4A2 NT5C3B NANP PLCH2 GDE1 PDE12 EXOG DNASE2 ABHD12 LIPG
GO:0004725	Phosphoprotein phosphate activity	Molecular function	14	179	0.0782	3.23e-10	1.37e-07	UBASH3B PPP1CA PPP3CA PPP2CB PPP4C PPP2R1B PPP4R1 PPP3R1 SSU72 DUSP3 DUSP12 PTPRE ACP1 PTP4A2
GO:0016791	Phosphatase activity	Molecular function	16	277	0.0578	1.52e-09	5.16e-07	UBASH3B PPP1CA PPP3CA PPP2CB PPP4C PPP2R1B PPP4R1 PPP3R1 SSU72 DUSP3 DUSP12 PTPRE ACP1 PTP4A2 NT5C3B NANP
GO:0042578	Phosphoric ester hydrolase activity	Molecular function	18	369	0.0488	2.11e-09	5.98e-07	UBASH3B PPP1CA PPP3CA PPP2CB PPP4C PPP2R1B PPP4R1 PPP3R1 SSU72 DUSP3 DUSP12 PTPRE ACP1 PTP4A2 NT5C3B NANP PLCH2 GDE1
GO:0004722	Protein serine-threonine phosphatase activity	Molecular function	8	75	0.1067	1.94e-07	4.7e-05	PPP1CA PPP3CA PPP2CB PPP4C PPP2R1B PPP4R1 PPP3R1 SSU72
GO:0140098	Catalytic activity acting on RNA	Molecular function	14	385	0.0364	4.3e-06	0.000901	KARS1 EXOSC4 EXOSC7 POP1 TRNT1 DDX10 DDX47 DDX56 RTCA PDE12 EXOG QRSL1 POLR2C POLR2F
GO:0035258	Steroid hormone receptor binding	Molecular function	7	81	0.0864	4.78e-06	0.000901	PARK7 YWHAH TAF10 PKN1 RERG RNF6 ETS2
GO:0016491	Oxidoreductase activity	Molecular function	19	751	0.0253	1.7e-05	0.00268	PARK7 QDPR MAOB SOD2 MGST1 CYBA GSR NDUFA12 GLRX5 CYC1 MSRB2 CYP7B1 SPR CBR1 PIPOX HSD11B2 NDUFAF5 OXNAD1 SELENOF
GO:0019900	Kinase binding	Molecular function	19	752	0.0253	1.74e-05	0.00268	PARK7 PRMT1 TRAF2 SLC2A1 RELB DUSP3 DUSP12 PKN1 RND2 RHOC SCN5A NCS1 CHP1 PIN1 FEZ1 FAM83D CKS2 INKA1 NRTN
GO:0016922	Nuclear receptor binding	Molecular function	7	101	0.0693	2.06e-05	0.00291	PARK7 YWHAH TAF10 PKN1 RERG RNF6 ETS2
GO:0070034	Telomerase RNA binding	Molecular function	4	22	0.1818	2.87e-05	0.00375	HNRNPC NAF1 SNRPB NOP10
GO:0009055	Electron transfer activity	Molecular function	7	111	0.0631	3.79e-05	0.00459	QDPR MAOB CYBA GSR NDUFA12 GLRX5 CYC1
GO:0032553	Ribonucleotide binding	Molecular function	33	1899	0.0174	4.38e-05	0.00495	KARS1 CHKA EHD1 IRAK1 TRNT1 DDX10 DDX47 DDX56 RTCA EIF2B2 ASCC3 QRSL1 PKN1 RERG RND2 RHOC GNA11 CDK4 UBE2K UBE2M ARL3 RAB35 RRAS2 RAB43 ARL16 MASTL TP53RK PLK3 LIMK1 UCK1 TTL SUCLA2 CBWD1
GO:0044877	Protein containing complex binding	Molecular function	25	1258	0.0199	4.84e-05	0.00513	PARK7 HNRNPC SNRPC TRAF2 JAM3 TNN SNRPB EDF1 FSCN1 ANXA7 PES1 ANXA11 PPP1CA PPP3CA GNA11 CDK4 SEC61A2 CXCL12 ICAM1 BIRC3 AIF1L ACTL6A M6PR LUM CARMIL1
GO:0008134	Transcription factor binding	Molecular function	16	642	0.0249	9.35e-05	0.00933	PARK7 YWHAH TAF10 DRAP1 NFKB1 E2F8 EDF1 HNRNPF PSMA6 PKN1 RERG RNF6 ETS2 DR1 PSMD9 PPP1R13B
GO:0005215	Transporter activity	Molecular function	23	1199	0.0192	0.000163	0.0153	SLC2A1 SLC25A13 TMEM38A NUTF2 GLTP SCN5A NCS1 SEC61A2 SLC25A30 SLC10A4 SLC66A1 SFXN5 SLC25A19 SLCO4C1 KCNK3 KCNS1 KCNH4 SLC45A4 ATP6V0E2 KPNA1 PRELID1 SLC48A1 CPLX3
GO:0050839	Cell adhesion molecule binding	Molecular function	14	544	0.0257	0.000183	0.0157	PARK7 EHD1 JAM3 TNN GIPC1 NECTIN3 FSCN1 ANXA7 SERBP1 PPP1CA CXCL12 ICAM1 CLINT1 BZW2
GO:0035257	Nuclear hormone receptor binding	Molecular function	7	144	0.0486	0.000195	0.0157	PARK7 YWHAH TAF10 PKN1 RERG RNF6 ETS2
GO:0004725	Protein tyrosine phosphatase activity	Molecular function	6	101	0.0594	0.00019	0.0157	UBASH3B DUSP3 DUSP12 PTPRE ACP1 PTP4A2
GO:0019787	Ubiquitin-like protein transferase activity	Molecular function	12	457	0.0263	0.000437	0.0337	TRAF2 SKP2 RNF6 UBE2K UBE2M BIRC3 ZNRF3 TRAF3IP2 RNF26 MED10 UBE3C UBL4A
GO:0019001	Guanyl nucleotide binding	Molecular function	11	397	0.0277	0.000482	0.0341	EHD1 EIF2B2 RERG RND2 RHOC GNA11 ARL3 RAB35 RRAS2 RAB43 ARL16
GO:0140296	General transcription initiation factor binding	Molecular function	4	44	0.0909	0.000462	0.0341	DRAP1 EDF1 HNRNPF DR1
GO:0030234	Enzyme regulator activity	Molecular function	20	1059	0.0189	0.000524	0.0342	PARK7 IRAK1 PPP4C PPP2R1B PPP4R1 CHP1 CKS2 INKA1 CDK4 BIRC3 HSPBP1 PPP1R16B PPP6R1 PPP1R14B GUCA1B DNAJB6 PSMD2 DOCK5 AGFG2 SIPA1L2
GO:0008092	Cytoskeleton protein binding	Molecular function	19	979	0.0194	0.00052	0.0342	YWHAH NFKB1 GIPC1 FSCN1 LARP6 TMSB4X PPP2CB DUSP3 MSRB2 SCN5A CHP1 PIN1 FEZ1 FAM83D ARL3 AIF1L HAUS7 EML6 PARVG
GO:0005102	Signaling receptor binding	Molecular function	27	1654	0.0163	0.000579	0.0364	PARK7 YWHAH TAF10 TRAF2 JAM3 TNN GIPC1 GDF15 ALCAM ANXA7 DUSP3 PKN1 RERG RNF6 ETS2 NRTN GNA11 CXCL12 ICAM1 ZNRF3 TRAF3IP2 CCL2 PLAT HOMER1 IL32 PDCL3 NXPH4
GO:0046914	Transition metal ion binding	Molecular function	20	1082	0.0185	0.000683	0.0374	PARK7 SNRPC SOD2 TRAF2 GYG1 PHF5A DUSP12 MSRB2 CYP7B1 RNF26 LMCD1 NR2F6 ADAMTS20 USP39 CRIP2 PNMA3 MARCHF11 ZMAT4 GPC1 B4GALT1
GO:0051427	Hormone receptor binding	Molecular function	7	177	0.0395	0.000676	0.0374	PARK7 YWHAH TAF10 PKN1 RERG RNF6 ETS2
GO:1990817	RNA adenylyltransferase activity	Molecular function	2	5	0.4	0.000657	0.0374	TRNT1 TENT5A
GO:1990446	U1 SNRNP binding	Molecular function	2	5	0.4	0.000657	0.0374	SNRPC SNRPB
GO:0008514	Organic anion transmembrane transporter activity	Molecular function	8	233	0.0343	0.00072	0.0382	SLC2A1 SLC25A13 SLC25A30 SLC10A4 SLC66A1 SFXN5 SLC25A19 SLCO4C1
GO:0016817	Hydrolase activity acting on acid anhydrides	Molecular function	17	857	0.0198	0.000797	0.041	CLPP DDX10 DDX47 DDX56 ASCC3 RERG RND2 RHOC PIN1 GNA11 ARL3 RAB35 RRAS2 RAB43 NUDT15 ENTPD6 DOLPP1
GO:0046983	Protein dimerization activity	Molecular function	19	1023	0.0186	0.000874	0.0435	KARS1 PARK7 SNRPC YWHAH IRAK1 JAM3 DRAP1 NECTIN3 GDF15 GYG1 FZD9 RPE PHETA2 PPP3CA POLR2C CYBA DR1 BTBD11 TFEB
GO:0003712	Transcription coregulator activity	Molecular function	12	498	0.0241	0.000924	0.0435	PARK7 DRAP1 E2F8 EDF1 ABT1 PKN1 ACTL6A DR1 PSMD9 MED10 LMCD1 TCERG1L
GO:0061659	Ubiquitin-like protein ligase activity	Molecular function	9	301	0.0299	0.000913	0.0435	SKP2 RNF6 UBE2K BIRC3 ZNRF3 TRAF3IP2 RNF26 MED10 UBE3C
GO:0030554	Adenyl nucleotide binding	Molecular function	25	1546	0.0162	0.00105	0.0445	KARS1 CHKA EHD1 IRAK1 TRNT1 DDX10 DDX47 DDX56 RTCA EIF2B2 ASCC3 QRSL1 PKN1 CDK4 UBE2K UBE2M MASTL TP53RK PLK3 LIMK1 UCK1 TTL SUCLA2 CBWD1 HSPBP1
GO:0016772	Transferase activity transferring phosphorus containing groups	Molecular function	17	879	0.0193	0.00105	0.0445	KARS1 CHKA IRAK1 TRNT1 TENT5A POLR2C POLR2F PKN1 CDK4 MASTL TP53RK PLK3 LIMK1 UCK1 CCL2 RASSF2 DOLK
GO:0050661	NADP binding	Molecular function	4	54	0.0741	0.00101	0.0445	QDPR GMDS GSR SPR
GO:0004704	NK-kappaB-inducing kinase activity	Molecular function	2	6	0.3333	0.00098	0.0445	IRAK1 PPP4C

## Sheet: GO_Cellular_Component
Supplemenatary Table 4. GO:CC of signature upregulated DEGs of 2BmCherry transcriptome.
GO accession	Gene Set Name	Term type	# Genes in Overlap (k)	# Genes in Gene Set (K)	k/K	p-value	FDR q-value	Gene name
GO:0005739	Mitochondrion	Cellular component	45	1622	0.0277	9.96e-13	5.5e-10	CYC1 NDUFA12 PPP3CA PPP3R1 SUCLA2 MRPL19 MRPL14 MRPL9 MRPS28 MRPS34 NCBP1 PARK7 UQCC2 DNAJC11 SLC25A19 SFXN5 ROMO1 SLC25A13 NDUFAF5 SLC25A30 EFHD1 EXOG MGST1 MAOB STARD7 FZD9 PRELID1 GLRX5 FEZ1 PIN1 FASTKD2 GSR KARS1 PDE12 TRNT1 SOD2 CLPP PPP1R13B YWHAH NFKB1 MAFF TUSC2 MSRB2 QRSL1 CCM2
GO:1902494	Catalytic complex	Cellular component	41	1372	0.0299	1.1e-12	5.5e-10	CYC1 NDUFA12 PPP3CA PPP3R1 SUCLA2 SNRNP40 NOP10 SNRPB LSM3 POP1 HNRNPC HNRNPF PSMA6 CDK4 PPP1CA CYBA GNA11 PPP2R1B PPP4C PPP2CB PPP4R1 TRAF2 TAF10 FBXO31 KBTBD8 ERH PRMT1 PSMD2 POLR2C SUGT1 DR1 POLR2F SKP2 CKS2 MED10 PRDM4 ACTL6A EXOSC4 EXOSC7 PSMD9 UBE3C
GO:0031975	Envelope	Cellular component	34	1219	0.0279	6.46e-10	1.62e-07	CYC1 NDUFA12 MRPL19 MRPL14 MRPL9 MRPS28 MRPS34 PARK7 UQCC2 DNAJC11 SLC25A19 SFXN5 ROMO1 SLC25A13 NDUFAF5 SLC25A30 EFHD1 EXOG MGST1 MAOB STARD7 FZD9 PRELID1 CDK4 KPNA1 RNF6 NUTF2 ANXA7 PTGES TMEM33 TMEM38A TEX2 ANXA11 MNS1
GO:1990904	Ribonucleoprotein complex	Cellular component	26	738	0.0352	6.41e-10	1.62e-07	MRPL19 MRPL14 MRPL9 MRPS28 MRPS34 NCBP1 SNRNP40 NOP10 SNRPB LSM3 POP1 HNRNPC HNRNPF PSMA6 LSM1 PHF5A SNRPC NUFIP2 USP39 NAF1 ILF2 UTP4 PES1 NOL10 RPL39L LARP6
GO:0043005	Neuron projection	Cellular component	36	1366	0.0264	8.92e-10	1.79e-07	PPP3CA PARK7 GLRX5 FEZ1 PIN1 PPP1CA CYBA GNA11 LSM1 KPNA1 RNF6 DTNBP1 NCS1 ATXN10 NECTIN3 ALCAM GIPC1 HOMER1 TNN HRH1 ZWINT ABHD12 PLK3 CPLX3 BAALC LIMK1 FSCN1 STON2 LGI3 GOT1 ARL3 NRTN RHOC CDHR1 GUCA1B QDPR
GO:0005740	Mitochondrial envelope	Cellular component	23	770	0.0299	1.28e-07	2.14e-05	CYC1 NDUFA12 MRPL19 MRPL14 MRPL9 MRPS28 MRPS34 PARK7 UQCC2 DNAJC11 SLC25A19 SFXN5 ROMO1 SLC25A13 NDUFAF5 SLC25A30 EFHD1 EXOG MGST1 MAOB STARD7 FZD9 PRELID1
GO:1903293	Phosphatase complex	Cellular component	7	51	0.1373	1.96e-07	2.81e-05	PPP3CA PPP3R1 PPP1CA PPP2R1B PPP4C PPP2CB PPP4R1
GO:0019866	Organelle inner membrane	Cellular component	18	549	0.0328	8.25e-07	0.000103	CYC1 NDUFA12 MRPL19 MRPL14 MRPL9 MRPS28 MRPS34 UQCC2 DNAJC11 SLC25A19 SFXN5 ROMO1 SLC25A13 NDUFAF5 SLC25A30 EFHD1 EXOG NUTF2
GO:0097447	Dendritic tree	Cellular component	19	615	0.0309	9.89e-07	0.00011	PPP3CA GLRX5 FEZ1 PPP1CA CYBA LSM1 KPNA1 DTNBP1 NCS1 ATXN10 NECTIN3 ALCAM GIPC1 HOMER1 TNN HRH1 ZWINT ABHD12 PLK3
GO:0016020	Whole membrane	Cellular component	34	1721	0.0198	2.31e-06	0.000211	PARK7 DNAJC11 MGST1 MAOB STARD7 CYBA GNA11 PPP2R1B TRAF2 NUTF2 ANXA7 DTNBP1 CPLX3 BAALC SCN5A M6PR CLINT1 EHD1 SLC2A1 B4GALT1 ICAM1 GPC1 RAB35 SVIP RAB43 SLCO4C1 RND2 SLC66A1 PEX3 ATP6V0E2 BIRC3 SLC48A1 TFEB IRAK1
GO:0005759	Mitochondrial matrix	Cellular component	16	473	0.0338	2.27e-06	0.000211	SUCLA2 MRPL19 MRPL14 MRPL9 MRPS28 MRPS34 PARK7 UQCC2 GLRX5 FASTKD2 GSR KARS1 PDE12 TRNT1 SOD2 CLPP
GO:0048471	Perinuclear region of cytoplasm	Cellular component	20	728	0.0275	3.06e-06	0.000255	PARK7 FZD9 PPP1R13B CDK4 CYBA TAF10 PTGES NCS1 ATXN10 SCN5A M6PR CLINT1 EHD1 PPP1R16B USP2 DNAJB6 KCNS1 PDCL3 SERBP1 CDK2AP1
GO:0070161	Anchoring junction	Cellular component	21	831	0.0253	6.25e-06	0.000481	PPP3CA PARK7 YWHAH CDK4 PPP1CA CYBA NECTIN3 ALCAM LIMK1 FSCN1 SCN5A SLC2A1 B4GALT1 ICAM1 CHP1 JAM3 RRAS2 SSX2IP AIF1L MCAM PARVG
GO:0045202	Synapse	Cellular component	28	1357	0.0206	8.59e-06	0.000614	PPP3CA PARK7 FZD9 PIN1 PPP1CA GNA11 KPNA1 DTNBP1 NCS1 NECTIN3 GIPC1 HOMER1 TNN HRH1 CPLX3 BAALC STON2 LGI3 GOT1 SLC2A1 GPC1 RAB35 PLAT CBLN2 KCTD12 LRFN1 KCNK3 QKI
GO:0036477	Somatodendritic compartment	Cellular component	21	859	0.0244	1.03e-05	0.000686	PPP3CA GLRX5 FEZ1 PPP1CA CYBA FBXO31 LSM1 KPNA1 DTNBP1 NCS1 ATXN10 NECTIN3 ALCAM GIPC1 HOMER1 TNN HRH1 ZWINT ABHD12 PLK3 PMM2
GO:0016604	Nuclear body	Cellular component	20	808	0.0248	1.4e-05	0.000876	CYC1 PARK7 UQCC2 PIN1 SNRNP40 NOP10 PHF5A SNRPC NUFIP2 RNF6 ZWINT LIMK1 PPP1R16B SUMO3 CARMIL1 ASCC3 ZC3H18 FYTTD1 CSTF2 RAPGEF5
GO:0042175	Nuclear outer membrane endoplasmic reticulum membrane network	Cellular component	24	1124	0.0214	2.23e-05	0.00131	MGST1 FZD9 CYBA TRAF2 NUTF2 ANXA7 PTGES TMEM33 TMEM38A TEX2 DTNBP1 ABHD12 SVIP YIF1A EMC7 DOLK DOLPP1 SEC61A2 CERS1 IKBIP ICMT HSD11B2 RNF26 CYP7B1
GO:0005794	Golgi apparatus	Cellular component	30	1598	0.0188	2.45e-05	0.00136	FZD9 FEZ1 CYBA KBTBD8 NCS1 PLK3 ARL3 M6PR CLINT1 SLC2A1 B4GALT1 GPC1 SVIP RAB43 CHP1 JAM3 RRAS2 YIF1A LUM RASSF2 ENTPD6 ST3GAL2 PPP6R1 ST6GALNAC6 CHST11 B3GNT9 ESCO2 LIPG PHETA2 GDF15
GO:0120114	Sm-like protein family complex	Cellular component	7	112	0.0625	4.01e-05	0.00211	SNRNP40 SNRPB LSM3 LSM1 PHF5A SNRPC USP39
GO:0005732	Small nucleolar ribonucleoprotein complex	Cellular component	4	30	0.1333	0.000102	0.00511	SNRNP40 NOP10 POP1 NAF1
GO:0015630	Microtubule cytoskeleton	Cellular component	24	1256	0.0191	0.000124	0.0052	FEZ1 PIN1 PPP4C PPP2CB FBXO31 KBTBD8 POLR2C ANXA11 DTNBP1 PLK3 ARL3 USP2 CHP1 SSX2IP HAUS7 EML6 MASTL POC1A SSNA1 RELB STIL TEDC1 FAM83D PEA15
GO:0099503	Secretory vesicle	Cellular component	21	1018	0.0206	0.000117	0.0052	MGST1 NFKB1 CYBA PSMD2 ILF2 ANXA7 ANXA11 DTNBP1 NCS1 GIPC1 CPLX3 STON2 LGI3 B4GALT1 RAB35 SVIP SLCO4C1 RND2 PLAT GYG1 TMSB4X
GO:0031300	Intrinsic component of organelle membrane	Cellular component	12	398	0.0302	0.000125	0.0052	DNAJC11 SLC25A19 SFXN5 TMEM33 CPLX3 RAB35 SLC66A1 PEX3 YIF1A EMC7 DOLK DOLPP1
GO:0034709	Methylosome	Cellular component	3	12	0.25	0.000113	0.0052	SNRPB ERH PRMT1
GO:0012506	Vesicle membrane	Cellular component	18	806	0.0223	0.000137	0.0055	MGST1 CYBA TRAF2 ANXA7 DTNBP1 GIPC1 CPLX3 M6PR CLINT1 B4GALT1 RAB35 SVIP RAB43 SLCO4C1 RND2 ATP6V0E2 MARCHF11 GDE1
GO:0030532	small nuclear ribonucleoprotein complex	Cellular component	6	100	0.06	0.00018	0.00691	SNRNP40 SNRPB LSM3 PHF5A SNRPC USP39
GO:0005681	Spliceosomal complex	Cellular component	8	192	0.0417	0.000199	0.00737	SNRNP40 SNRPB LSM3 HNRNPC HNRNPF PHF5A SNRPC USP39
GO:0098978	Glutamatergic synapse	Cellular component	11	361	0.0305	0.000216	0.00774	PPP3CA FZD9 PIN1 PPP1CA KPNA1 DTNBP1 NCS1 GIPC1 HOMER1 PLAT CBLN2
GO:1990234	Transferase complex	Cellular component	17	771	0.022	0.000243	0.00839	SNRPB CDK4 TRAF2 TAF10 FBXO31 KBTBD8 ERH PRMT1 POLR2C SUGT1 DR1 POLR2F SKP2 CKS2 MED10 PRDM4 ACTL6A
GO:0098798	Mitochondrial protein complex	Cellular component	9	265	0.034	0.000368	0.0119	CYC1 NDUFA12 MRPL19 MRPL14 MRPL9 MRPS28 MRPS34 DNAJC11 ROMO1
GO:0044291	Cell-cell contact zone	Cellular component	5	74	0.0676	0.000362	0.0119	YWHAH NECTIN3 SCN5A SLC2A1 JAM3
GO:0099524	Postsynaptic cytosol	Cellular component	3	18	0.1667	0.000405	0.0127	PIN1 NCS1 HOMER1
GO:0098793	Presynapse	Cellular component	13	524	0.0248	0.000437	0.0132	PARK7 PPP1CA DTNBP1 NCS1 GIPC1 TNN CPLX3 STON2 LGI3 GOT1 SLC2A1 RAB35 KCTD12
GO:0099080	Supramolecular complex	Cellular component	23	1311	0.0175	0.000566	0.0167	PPP3CA FEZ1 FASTKD2 LSM3 PSMA6 SUGT1 LSM1 NUFIP2 MNS1 HOMER1 ZWINT ARL3 SCN5A SLC2A1 DNAJB6 JAM3 AIF1L SUMO3 CARMIL1 LUM RASSF2 HAUS7 EML6
GO:0005635	Nuclear envelope	Cellular component	12	473	0.0254	0.000592	0.0169	MRPL19 CDK4 KPNA1 RNF6 NUTF2 ANXA7 PTGES TMEM33 TMEM38A TEX2 ANXA11 MNS1
GO:0005697	Telomerase holoenzyme complex	Cellular component	3	21	0.1429	0.000648	0.0173	NOP10 SNRPB HNRNPC
GO:0005955	Calcineurin complex	Cellular component	2	5	0.4	0.000657	0.0173	PPP3CA PPP3R1
GO:1990726	LSM1-7-PAT1 complex	Cellular component	2	5	0.4	0.000657	0.0173	LSM3 LSM1
GO:0071013	Catalytic step 2 spliceosome	Cellular component	5	87	0.0575	0.000761	0.019	SNRNP40 SNRPB LSM3 HNRNPC HNRNPF
GO:0000313	Organellar ribosome	Cellular component	5	87	0.0575	0.000761	0.019	MRPL19 MRPL14 MRPL9 MRPS28 MRPS34
GO:0030496	Midbody	Cellular component	7	182	0.0385	0.000796	0.0194	PIN1 ERH ANXA11 DTNBP1 ARL3 SLC2A1 PKN1
GO:0005911	Cell-cell junction	Cellular component	12	493	0.0243	0.000847	0.0202	PPP3CA PARK7 YWHAH CDK4 PPP1CA NECTIN3 FSCN1 SCN5A SLC2A1 B4GALT1 JAM3 SSX2IP
GO:0030424	Axon	Cellular component	14	643	0.0218	0.000953	0.0222	PARK7 FEZ1 LSM1 RNF6 DTNBP1 NCS1 NECTIN3 ALCAM HOMER1 TNN CPLX3 FSCN1 GOT1 NRTN
GO:0090571	RNA polymerase II transcription repressor complex	Cellular component	2	6	0.3333	0.00098	0.0223	DR1 DRAP1
GO:0005684	U2 type spliceosomal complex	Cellular component	5	93	0.0538	0.00103	0.0229	SNRNP40 SNRPB LSM3 PHF5A SNRPC
GO:0099522	Region of cytosol	Cellular component	3	25	0.12	0.00109	0.0238	PIN1 NCS1 HOMER1
GO:0005730	Nucleolus	Cellular component	23	1382	0.0166	0.00114	0.0243	NOP10 POP1 CDK4 PPP1CA POLR2F SKP2 EXOSC4 EXOSC7 ILF2 UTP4 PES1 NOL10 PLK3 STON2 SCN5A E2F8 ABT1 NIFK PHLDA1 PNMA3 DDX47 DDX56 EDF1
GO:0048770	Pigment granule	Cellular component	5	105	0.0476	0.00176	0.0368	TMEM33 ANXA11 DTNBP1 SLC2A1 RAB35
GO:0000139	Golgi membrane	Cellular component	15	766	0.0196	0.00181	0.0369	ARL3 M6PR SLC2A1 B4GALT1 SVIP RAB43 CHP1 RRAS2 YIF1A ENTPD6 ST3GAL2 PPP6R1 ST6GALNAC6 CHST11 B3GNT9
GO:0005815	Microtubule organizing center	Cellular component	15	782	0.0192	0.0022	0.0438	FEZ1 PIN1 PPP4C FBXO31 PLK3 ARL3 USP2 SSX2IP HAUS7 MASTL POC1A SSNA1 RELB STIL TEDC1
GO:0016020	Membrane region	Cellular component	9	343	0.0262	0.00223	0.0438	PARK7 PPP2R1B TRAF2 BAALC SCN5A SLC2A1 ICAM1 GPC1 BIRC3
GO:1905369	Endopeptidase complex	Cellular component	4	69	0.058	0.00251	0.0483	PSMA6 PSMD2 PSMD9 UBE3C
GO:0098794	Postsynapse	Cellular component	13	640	0.0203	0.00262	0.0494	PPP3CA FZD9 PIN1 PPP1CA KPNA1 DTNBP1 NCS1 NECTIN3 GIPC1 HOMER1 BAALC KCTD12 LRFN1
