# Supplementary material for: Transcriptome of human neuroblastoma SH-SY5Y cells in response to 2B protein of enterovirus-A71
Source: Sci Rep. 2022 Feb 2;12:1765. doi: 10.1038/s41598-022-05904-6 (PMC8810792; doi:10.1038/s41598-022-05904-6)
Supplement: Supplementary file 6 — Supplementary Table 5. [file 41598_2022_5904_MOESM6_ESM.xlsx]

## Sheet: GO_Biological_Process
Supplementary Table 5. GO:BP of signauture downregulated DEGs of 2BmCherry transcriptome.
GO accession	Gene Set Name	Term type	# Genes in Overlap (k)	# Genes in Gene Set (K)	k/K	p-value	FDR q-value	Gene symbol
GO:0007010	Cytoskeleton organization	Biological process	33	1396	0.0236	3.27e-10	2.48e-06	CCDC39 CCDC40 GAS8 CEP192 CCP110 CEP19 NPHP4 CENPE TUBGCP6 TPR TOGARAM2 MAP10 STARD9 TMOD2 SYNPO2L PLXNB1 MINK1 WASF2 WASHC1 IQGAP3 ARHGEF19 ATRX CUL9 EML3 RTKN PLEKHG2 ADD3 VILL WASHC3 MICAL1 PLD2 STRIP1 LRCH3
GO:0044093	Positive regulation of molecular function	Biological process	33	1823	0.0181	1.99e-07	0.000377	CENPE PLXNB1 MINK1 IQGAP3 ARHGEF19 STK11 DOCK10 NLGN3 DLG4 ARFGAP2 SGSM3 CHML TBC1D17 RASA4 RGS11 RIC8B GIT2 PLIN5 CRTC2 PIDD1 ETAA1 BCL2L13 AZIN2 UBE2V1 DUSP19 ARRDC4 FGF14 KCNIP2 PLPP3 TRIM68 TRIM52 TRIM41 RFNG
GO:0030030	Cell projection organization	Biological process	31	1588	0.0195	9.41e-08	0.000238	CCDC39 CCDC40 GAS8 CEP192 CCP110 CEP19 NPHP4 PLXNB1 MINK1 WASF2 WASHC1 NPHP3 CLUAP1 SFI1 WDR11 TMEM107 TMEM80 STK11 DOCK10 NLGN3 DLG4 SH2B1 STX1B BLK TBX6 THOC2 LZTS3 NEGR1 ZSWIM5 LAMB2 ETV1
GO:0043933	Protein containing complex subunit organization	Biological process	31	1978	0.0157	9.16e-06	0.00496	CCDC39 CCDC40 CEP192 CENPE TUBGCP6 TPR TMOD2 WASF2 WASHC1 ATRX PLEKHG2 ADD3 VILL WASHC3 MICAL1 RPL6 GABARAPL1 DLG4 STX1B CRTC2 TRAPPC6B SMAD1 H4C9 FCHO2 TM9SF4 SGIP1 ERCC5 CELF6 MDM4 CALCOCO2 ACTR6
GO:0007049	Cell cycle	Biological process	28	1881	0.0149	6.26e-05	0.0206	CEP192 CCP110 CENPE TUBGCP6 TPR TOGARAM2 MAP10 STARD9 IQGAP3 ATRX CUL9 RTKN SFI1 STK11 SH2B1 SGSM3 PIDD1 ETAA1 MDM4 L3MBTL1 KMT2E ADAMTS1 FBXL8 KAT14 INSM2 SYCP2L CCNL1 LMLN
GO:0070727	Cellular macromolecule localization	Biological process	28	1989	0.0141	0.00016	0.0375	CCDC39 GAS8 CEP192 NPHP4 TPR ATRX CLUAP1 WDR11 TMEM107 RPL6 STK11 DLG4 STX1B THOC2 SGSM3 CHML TBC1D17 FCHO2 TM9SF4 STX16 ANKRD13A GLRB RPS6 RPL34 PEX6 TMCO6 TPP1 CLSTN1
GO:0022402	Cell cycle process	Biological process	25	1422	0.0176	1.08e-05	0.00513	CEP192 CCP110 CENPE TUBGCP6 TPR TOGARAM2 MAP10 STARD9 IQGAP3 ATRX CUL9 RTKN SFI1 STK11 SH2B1 SGSM3 PIDD1 MDM4 L3MBTL1 KMT2E ADAMTS1 FBXL8 KAT14 INSM2 SYCP2L
GO:0043085	Positive regulation of catalytic activity	Biological process	24	1469	0.0163	5.23e-05	0.018	CENPE PLXNB1 MINK1 IQGAP3 ARHGEF19 STK11 DOCK10 DLG4 ARFGAP2 SGSM3 CHML TBC1D17 RASA4 RGS11 RIC8B GIT2 PLIN5 PIDD1 ETAA1 BCL2L13 AZIN2 UBE2V1 DUSP19 ARRDC4
GO:0070925	Organelle assembly	Biological process	23	878	0.0262	2.95e-08	0.000112	CCDC39 CCDC40 GAS8 CEP192 CCP110 CEP19 NPHP4 CENPE TUBGCP6 TPR TOGARAM2 MAP10 STARD9 TMOD2 SYNPO2L NPHP3 CLUAP1 SFI1 WDR11 TMEM107 TMEM80 RPL6 GABARAPL1
GO:0034622	Cellular protein containing complex assembly	Biological process	22	1129	0.0195	7.82e-06	0.00493	CCDC39 CCDC40 CEP192 CENPE TUBGCP6 TMOD2 WASF2 WASHC1 ATRX PLEKHG2 ADD3 VILL WASHC3 RPL6 STX1B SMAD1 H4C9 FCHO2 TM9SF4 SGIP1 ERCC5 CELF6
GO:1902679	Negative regulation of RNA biosynthetic process	Biological process	22	1365	0.0161	0.000131	0.0331	TPR ATRX TBX6 SMAD1 H4C9 MDM4 L3MBTL1 INSM2 LDB1 HDAC7 ZFP90 ZNF550 ZNF619 ZNF391 ZNF529 ZFP37 ZNF133 ZNF224 ZNF282 SOX13 ZNF91 ZNF658
GO:0007017	Microtubule based process	Biological process	21	852	0.0246	3.27e-07	0.000495	CCDC39 CCDC40 GAS8 CEP192 CCP110 CEP19 NPHP4 CENPE TUBGCP6 TPR TOGARAM2 MAP10 STARD9 ATRX CUL9 EML3 NPHP3 CLUAP1 STK11 KIAA0556 GAPDHS
GO:0051336	Regulation of hydrolase activity	Biological process	21	1302	0.0161	0.000185	0.0399	CEP192 PLXNB1 IQGAP3 ARHGEF19 RTKN MICAL1 SFI1 DOCK10 ARFGAP2 SGSM3 CHML TBC1D17 RASA4 RGS11 RIC8B GIT2 PLIN5 PIDD1 BCL2L13 TRAPPC6B CSRNP3
GO:0000278	Mitotic cell cycle	Biological process	20	1053	0.019	2.93e-05	0.0123	CEP192 CCP110 CENPE TUBGCP6 TPR TOGARAM2 MAP10 IQGAP3 ATRX CUL9 RTKN SFI1 SH2B1 PIDD1 MDM4 L3MBTL1 KMT2E ADAMTS1 FBXL8 KAT14
GO:0051726	Regulation of cell cycle	Biological process	20	1226	0.0163	0.000227	0.0464	CEP192 CCP110 CENPE TPR MAP10 ATRX CUL9 SFI1 STK11 SH2B1 SGSM3 PIDD1 ETAA1 MDM4 L3MBTL1 KMT2E ADAMTS1 FBXL8 INSM2 CCNL1
GO:0000122	Negative regulation of transcription by RNA polymerase II	Biological process	17	921	0.0185	0.000163	0.0375	TPR ATRX TBX6 SMAD1 MDM4 INSM2 LDB1 HDAC7 ZFP90 ZNF550 ZNF619 ZNF391 ZNF529 ZFP37 ZNF133 ZNF224 ZNF282
GO:0030031	Cell projection assembly	Biological process	16	587	0.0273	2.41e-06	0.00249	CCDC39 CCDC40 GAS8 CEP192 CCP110 CEP19 NPHP4 WASF2 WASHC1 NPHP3 CLUAP1 SFI1 WDR11 TMEM107 TMEM80 SH2B1
GO:0051640	Organelle localization	Biological process	16	649	0.0247	8.49e-06	0.00495	CEP192 CCP110 CEP19 NPHP4 CENPE SFI1 WDR11 STK11 NLGN3 STX1B BLK ARFGAP2 PLIN5 TRAPPC6B STX16 BRAT1
GO:0000226	Microtubule cytoskeleton organization	Biological process	15	591	0.0254	1.16e-05	0.00517	CCDC39 CCDC40 GAS8 CEP192 CCP110 CEP19 CENPE TUBGCP6 TPR TOGARAM2 MAP10 STARD9 ATRX CUL9 EML3
GO:0043087	Regulation of GTPase activity	Biological process	14	479	0.0292	4.7e-06	0.00356	PLXNB1 IQGAP3 ARHGEF19 RTKN DOCK10 ARFGAP2 SGSM3 CHML TBC1D17 RASA4 RGS11 RIC8B GIT2 TRAPPC6B
GO:0044782	Cilium organization	Biological process	13	396	0.0328	2.96e-06	0.00249	CCDC39 CCDC40 GAS8 CEP192 CCP110 CEP19 NPHP4 NPHP3 CLUAP1 SFI1 WDR11 TMEM107 TMEM80
GO:0051493	Regulation of cytoskeleton organization	Biological process	13	554	0.0235	9.78e-05	0.0285	CCP110 TPR TOGARAM2 TMOD2 SYNPO2L PLXNB1 WASF2 WASHC1 IQGAP3 ARHGEF19 PLEKHG2 ADD3 VILL
GO:0007264	Small GTPase mediated signal transduction	Biological process	12	509	0.0236	0.000173	0.0385	SYNPO2L WASF2 IQGAP3 ARHGEF19 RTKN PLEKHG2 PLD2 DOCK10 SGSM3 CHML RASA4 EPOR
GO:0007018	Microtubule based movement	Biological process	11	368	0.0299	4.04e-05	0.0153	CCDC39 CCDC40 GAS8 NPHP4 CENPE STARD9 NPHP3 CLUAP1 STK11 KIAA0556 GAPDHS
GO:0043547	Positive regulation of GTPase activity	Biological process	11	404	0.0272	9.27e-05	0.0281	PLXNB1 ARHGEF19 DOCK10 ARFGAP2 SGSM3 CHML TBC1D17 RASA4 RGS11 RIC8B GIT2
GO:0140014	Mitotic nuclear division	Biological process	9	277	0.0325	0.000108	0.0304	CEP192 CENPE TPR TOGARAM2 MAP10 ATRX CUL9 SH2B1 L3MBTL1
GO:0051258	Protein polymerization	Biological process	9	300	0.03	0.000197	0.0414	CEP192 TUBGCP6 TMOD2 WASF2 WASHC1 PLEKHG2 ADD3 VILL WASHC3
GO:0007051	Spindle organization	Biological process	8	183	0.0437	3.33e-05	0.0133	CEP192 CENPE TUBGCP6 TPR TOGARAM2 MAP10 STARD9 ATRX
GO:0008154	Actin polymerization or depolymerization	Biological process	8	221	0.0362	0.000125	0.0326	TMOD2 WASF2 WASHC1 PLEKHG2 ADD3 VILL WASHC3 MICAL1
GO:0003341	Cilium movement	Biological process	7	156	0.0449	8.81e-05	0.0278	CCDC39 CCDC40 GAS8 NPHP4 NPHP3 KIAA0556 GAPDHS
GO:0051225	Spindle assembly	Biological process	6	115	0.0522	0.000124	0.0326	CEP192 TUBGCP6 TPR TOGARAM2 MAP10 STARD9
GO:0006858	Extracellular transport	Biological process	5	32	0.1562	2.16e-06	0.00249	CCDC39 CCDC40 GAS8 NPHP3 KIAA0556
GO:0036465	Synapse vesicle recycling	Biological process	5	74	0.0676	0.000138	0.0336	PLD2 NLGN3 STX1B FGF14 FCHO2
GO:0035469	Determination of pancreatic left/right asymmetry	Biological process	3	5	0.6	2.86e-06	0.00249	CCDC39 CCDC40 NPHP3
GO:0071910	Determination of liver left/right asymmetry	Biological process	3	6	0.5	5.7e-06	0.00392	CCDC39 CCDC40 NPHP3
GO:0071907	Determination of digestive tract left/right asymmetry	Biological process	3	7	0.4286	9.93e-06	0.00501	CCDC39 CCDC40 NPHP3
GO:0060287	Epithelial cilium movement involved in determination of left/right asymmetry	Biological process	3	11	0.2727	4.59e-05	0.0165	CCDC39 CCDC40 NPHP3

## Sheet: GO_Molecular_Function
Supplementary Table 5. GO:MF of signature downregurated DEGs of 2BmCherry transcriptome.
GO accession	Gene Set Name	Term type	# Genes in Overlap (k)	# Genes in Gene Set (K)	k/K	p-value	FDR q-value	Gene symbol
GO:0003700	DNA binding transcription factor activity	Molecular function	37	1529	0.0242	1.27e-11	2.15e-08	ZNF224 ZNF91 SMAD1 FOXJ2 MYCL ETV1 ZNF658 TBX6 ZNF408 ZNF396 GLI4 ZNF776 ZNF283 ZNF506 ZNF446 ZNF624 ZNF667 ZSCAN18 ZNF182 ZSCAN20 ZNF528 ZNF347 ZNF670 ZFP37 ZNF282 SOX13 ZFP90 ZNF550 ZNF619 ZNF391 ZNF529 ZNF133 MLXIP CSRNP3 INSM2 MDM4 THAP2
GO:0140110	Transcription regulator activity	Molecular function	41	1987	0.0206	1.19e-10	1.01e-07	ZNF224 ZNF91 SMAD1 FOXJ2 MYCL ETV1 ZNF658 TBX6 ZNF408 ZNF396 GLI4 ZNF776 ZNF283 ZNF506 ZNF446 ZNF624 ZNF667 ZSCAN18 ZNF182 ZSCAN20 ZNF528 ZNF347 ZNF670 ZFP37 ZNF282 SOX13 ZFP90 ZNF550 ZNF619 ZNF391 ZNF529 ZNF133 MLXIP CSRNP3 INSM2 MDM4 THAP2 LDB1 HDAC7 DYRK1B SFR1
GO:0001067	Regulatory region nucleic acid binding	Molecular function	33	1472	0.0224	1.24e-09	6.99e-07	ZNF224 ZNF91 SMAD1 FOXJ2 MYCL ETV1 ZNF658 TBX6 ZNF408 ZNF396 GLI4 ZNF776 ZNF283 ZNF506 ZNF446 ZNF624 ZNF667 ZSCAN18 ZNF182 ZSCAN20 ZNF528 ZNF347 ZNF670 ZFP37 ZNF282 SOX13 ZFP90 ZNF550 ZNF619 ZNF391 ZNF529 ZNF133 MLXIP
GO:0043565	Sequence specific DNA binding	Molecular function	34	1691	0.0201	1.03e-08	4.39e-06	ZNF224 ZNF91 SMAD1 FOXJ2 MYCL ETV1 ZNF658 TBX6 ZNF408 ZNF396 GLI4 ZNF776 ZNF283 ZNF506 ZNF446 ZNF624 ZNF667 ZSCAN18 ZNF182 ZSCAN20 ZNF528 ZNF347 ZNF670 ZFP37 ZNF282 SOX13 ZFP90 ZNF550 ZNF619 ZNF391 ZNF529 ZNF133 MLXIP CSRNP3
GO:0008047	Enzyme activator activity	Molecular function	16	526	0.0304	5.81e-07	0.000197	IQGAP3 CHML SGSM3 TBC1D17 ARHGEF19 RIC8B RASA4 PLXNB1 RGS11 ARFGAP2 GIT2 DUSP19 STK11 ETAA1 AZIN2 BCL2L13
GO:0030695	GTPase regulator activity	Molecular function	12	306	0.0392	1.15e-06	0.000326	IQGAP3 CHML SGSM3 TBC1D17 ARHGEF19 RIC8B RASA4 PLXNB1 RGS11 ARFGAP2 GIT2 RTKN
GO:0000987	Cis-regulatory region sequence specific DNA binding	Molecular function	23	1133	0.0203	2.47e-06	0.000598	ZNF224 ZNF91 SMAD1 FOXJ2 MYCL ETV1 ZNF658 TBX6 ZNF408 ZNF396 GLI4 ZNF776 ZNF283 ZNF506 ZNF446 ZNF624 ZNF667 ZSCAN18 ZNF182 ZSCAN20 ZNF528 ZNF347 ZNF670
GO:0060589	Nucleoside triphosphatase regulator activity	Molecular function	12	347	0.0346	4.21e-06	0.000893	IQGAP3 CHML SGSM3 TBC1D17 ARHGEF19 RIC8B RASA4 PLXNB1 RGS11 ARFGAP2 GIT2 RTKN
GO:0008092	Cytoskeletal protein binding	Molecular function	20	979	0.0204	1.04e-05	0.00196	IQGAP3 GAS8 SGIP1 STARD9 CENPE TUBGCP6 TOGARAM2 EML3 MAP10 TPR WASHC1 GABARAPL1 MICAL1 WASF2 VILL ADD3 TMOD2 SYNPO2L FCHO2 CLSTN1
GO:0001217	DNA binding transcription repressor activity	Molecular function	11	335	0.0328	1.71e-05	0.00291	ZNF224 ZFP37 ZNF282 SOX13 ZFP90 ZNF550 ZNF619 ZNF391 ZNF529 ZNF133 INSM2
GO:0015631	Tubulin binding	Molecular function	11	365	0.0301	3.75e-05	0.00579	GAS8 SGIP1 STARD9 CENPE TUBGCP6 TOGARAM2 EML3 MAP10 TPR WASHC1 GABARAPL1
GO:0051020	GTPase binding	Molecular function	13	547	0.0238	8.62e-05	0.0122	IQGAP3 CHML SGSM3 TBC1D17 ARHGEF19 RIC8B RTKN GAS8 MICAL1 DENND6B STRIP1 PLEKHG2 DOCK10
GO:0030234	Enzyme regulator activity	Molecular function	19	1059	0.0179	9.8e-05	0.0128	IQGAP3 CHML SGSM3 TBC1D17 ARHGEF19 RIC8B RASA4 PLXNB1 RGS11 ARFGAP2 GIT2 DUSP19 STK11 ETAA1 AZIN2 BCL2L13 RTKN ELP3 CCNL1
GO:0031267	Small GTPase binding	Molecular function	11	427	0.0258	0.00015	0.0182	IQGAP3 CHML SGSM3 TBC1D17 ARHGEF19 RTKN GAS8 MICAL1 DENND6B STRIP1 PLEKHG2
GO:0008270	Zinc ion binding	Molecular function	15	811	0.0185	0.000386	0.0437	ZNF91 ZFP37 ZNF282 MDM4 TRIM68 TRIM41 MARCHF8 TRIM52 ADAMTS1 L3MBTL1 ZGRF1 ZMYM1 CYHR1 ZSWIM5 ZMAT1
GO:0008017	Microtubule binding	Molecular function	8	265	0.0302	0.000425	0.0451	GAS8 SGIP1 STARD9 CENPE TUBGCP6 TOGARAM2 EML3 MAP10

## Sheet: GO_Cellular_Component
Supplementary Table 5. GO:CC of signature downregurated DEGs of 2B transcriptome.
GO accession	Gene Set Name	Term type	# Genes in Overlap (k)	# Genes in Gene Set (K)	k/K	p-value	FDR q-value	Gene symbol
GO:0000228	Nuclear chromosome	Cellular component	36	1558	0.0231	8.85e-11	8.86e-08	ATRX SMAD1 MLXIP H4C9 ACTR6 LDB1 FOXJ2 ZNF506 THAP2 SFR1 ZFP90 ZNF550 ETV1 ZNF396 GLI4 ZNF619 ZNF391 MYCL ZNF446 ZNF529 ZNF667 ZSCAN18 TBX6 ZFP37 ZSCAN20 ZNF133 ZNF408 CSRNP3 ZNF282 SOX13 THOC2 ADD3 SYCP2L ZGRF1 ERCC5 ETAA1
GO:0000785	Chromatin	Cellular component	33	1521	0.0217	2.77e-09	1.39e-06	ATRX SMAD1 MLXIP H4C9 ACTR6 LDB1 FOXJ2 ZNF506 THAP2 SFR1 ZFP90 ZNF550 ETV1 ZNF396 GLI4 ZNF619 ZNF391 MYCL ZNF446 ZNF529 ZNF667 ZSCAN18 TBX6 ZFP37 ZSCAN20 ZNF133 ZNF408 CSRNP3 ZNF282 SOX13 KMT2E ICE2 L3MBTL1
GO:0016604	Nuclear body	Cellular component	17	808	0.021	3.36e-05	0.0112	ATRX THOC2 KMT2E ICE2 NPHP4 TEPSIN SYNPO2L EPOR PRPF40B ACIN1 FAM193B CCNL1 CALCOCO2 TRIM41 SUGP2 NMNAT1 TRIM52
GO:0045202	Synapse	Cellular component	22	1357	0.0162	0.000121	0.0301	ADD3 NPHP4 STX1B NMNAT2 STX16 CLSTN1 MINK1 DLG4 WASF2 GRIA2 NLGN3 LZTS3 RPL6 GLRB GRID2IP DOCK10 FCHO2 LAMB2 MICAL1 TMOD2 PLD2 KCNIP2
GO:0005929	Cilium	Cellular component	14	659	0.0212	0.00015	0.0301	NPHP4 CEP19 CCP110 WDR11 GAS8 TOGARAM2 CLUAP1 CFAP36 CCDC39 CCDC40 TMEM107 TMEM80 PEX6 NPHP3
GO:0005815	Microtubule organizing center	Cellular component	15	782	0.0192	0.000264	0.044	KMT2E NPHP4 STX1B CEP19 CCP110 WDR11 GAS8 TOGARAM2 CLUAP1 WASHC1 CEP192 SFI1 STARD9 MAP10 TUBGCP6
